# Supplementary material for: EpiGePT: a pretrained transformer-based language model for context-specific human epigenomics
Source: Genome Biol. 2024 Dec 18;25:310. doi: 10.1186/s13059-024-03449-7 (PMC11657395; doi:10.1186/s13059-024-03449-7)
Supplement: Supplementary file 2 — Additional file 2: Table S1: Comparison of the performance between fine-tuned EpiGePT and baseline methods in predicting HiChIP loops on the K562 cell line (positive-to-negative sample ratio of 1:1). Table S2: Comparison of the performance between fine-tuned EpiGePT and baseline methods in predicting HiChIP loops on the GM12878 cell line (positive-to-negative sample ratio of 1:1). Table S3: Comparison of the performance between fine-tuned EpiGePT and baseline methods in predicting HiChIP loops on the K562 cell line (positive-to-negative sample ratio of 1:2). Table S4: Comparison of the performance between fine-tuned EpiGePT and baseline methods in predicting HiChIP loops on the GM12878 cell line (positive-to-negative sample ratio of 1:2). Table S5: Description and comparison of EpiGePT with different settings. Table S6: The information of DNase-seq bam file across 129 biosamples from the ENCODE project. Table S7: The information of RNA-seq tab-separated values (tsv) file across 129 biosamples from the ENCODE project. Table S8: The preprocessed expression data of 711 human transcription factors from the ENCODE project across 129 biosamples. Table S9: The information of DNase-seq, CTCF and other six Histone markers bam file across 28 cell lines or tissues from the ENCODE project (hg19). Table S10: The information of RNA-seq tab-separated values (tsv) file across 28 cell lines or tissues from the ENCODE project (hg19). Table S11: The preprocessed expression data of 711 human transcription factors from the ENCODE project across 28 cell lines or tissues (hg19). Table S12: The information of RNA-seq tab-separated values (tsv) file across 104 cell lines or tissues from the ENCODE project (hg38). Table S13: The information of DNase-seq, CTCF and other six Histone markers bam file across 104 cell lines or tissues from the ENCODE project (hg38). Table S14: The preprocessed expression data of 711 human transcription factors from the ENCODE project across 104 cell lines or tiss [file 13059_2024_3449_MOESM2_ESM.xlsx]

## Sheet: Readme
File	Description
Table S1	Comparison of the performance between fine-tuned EpiGePT and baseline methods in predicting HiChIP loops on the K562 cell line (positive-to-negative sample ratio of 1:1)
Table S2	Comparison of the performance between fine-tuned EpiGePT and baseline methods in predicting HiChIP loops on the GM12878 cell line (positive-to-negative sample ratio of 1:1)
Table S3	Comparison of the performance between fine-tuned EpiGePT and baseline methods in predicting HiChIP loops on the K562 cell line (positive-to-negative sample ratio of 1:2)
Table S4	Comparison of the performance between fine-tuned EpiGePT and baseline methods in predicting HiChIP loops on the GM12878 cell line (positive-to-negative sample ratio of 1:2)
Table S5	Description and comparison of EpiGePT with different settings
Table S6	The information of DNase-seq bam file across 129 biosamples from the ENCODE project
Table S7	The information of RNA-seq tab-separated values (tsv) file across 129 biosamples from the ENCODE project
Table S8	The preprocessed expression data of 711 human transcription factors from the ENCODE project across 129 biosamples
Table S9	The information of DNase-seq, CTCF and other six Histone markers bam file across 28 cell lines or tissues from the ENCODE project (hg19)
Table S10	The information of RNA-seq tab-separated values (tsv) file across 28 cell lines or tissues from the ENCODE project (hg19)
Table S11	The preprocessed expression data of 711 human transcription factors from the ENCODE project across 28 cell lines or tissues (hg19)
Table S12	The information of RNA-seq tab-separated values (tsv) file across 104 cell lines or tissues from the ENCODE project (hg38)
Table S13	The information of DNase-seq, CTCF and other six Histone markers bam file across 104 cell lines or tissues from the ENCODE project (hg38)
Table S14	The preprocessed expression data of 711 human transcription factors from the ENCODE project across 104 cell lines or tissues (hg38)
Table S15	The order and names of epigenomes of the expression matrices across 56 epigenomes from the ROADMAP project
Table S16	The preprocessed expression data of 642 human transcription factors across 56 epigenomes from the ROADMAP project
Table S17	The computational resource usage, including peak GPU memory and peak RAM consumption (NVIDIA GeForce RTX 3090)
Table S18	The computational resource usage, including peak GPU memory and peak RAM consumption (NVIDIA GeForce RTX 4090)
Table S19	The computational resource usage, including peak GPU memory and peak RAM consumption (NVIDIA RTX A6000)

## Sheet: Table S1
Table S1. Comparison of the performance between fine-tuned EpiGePT and baseline methods in predicting HiChIP loops on the K562 cell line (positive-to-negative sample ratio of 1:1).
Metric		Model	0-20kbp	20-40kbp	40-64kbp
Accuracy	EpiGePT (finetuned)		0.950 ± 0.013	0.959 ± 0.007	0.979 ± 0.008
	Kmer-MLP		0.709 ± 0.016	0.707 ± 0.010	0.735 ± 0.015
	DeepTACT		0.751 ± 0.042	0.795 ± 0.058	0.829 ± 0.015
auROC	EpiGePT (finetuned)		0.990 ± 0.002	0.990 ± 0.003	0.998 ± 0.001
	Kmer-MLP		0.786 ± 0.020	0.783 ± 0.017	0.814 ± 0.011
	DeepTACT		0.866 ± 0.020	0.889 ± 0.030	0.908 ± 0.008
auPR	EpiGePT (finetuned)		0.988 ± 0.003	0.988 ± 0.005	0.997 ± 0.001
	Kmer-MLP		0.784 ± 0.030	0.774 ± 0.028	0.805 ± 0.018
	DeepTACT		0.876 ± 0.014	0.888 ± 0.034	0.907 ± 0.012

## Sheet: Table S2
Table S2. Comparison of the performance between fine-tuned EpiGePT and baseline methods in predicting HiChIP loops on the GM12878 cell line (positive-to-negative sample ratio of 1:1).
Metric		Model	0-20kbp	20-40kbp	40-64kbp
Accuracy	EpiGePT (finetuned)		0.937 ± 0.002	0.937 ± 0.005	0.928 ± 0.022
	Kmer-MLP		0.631 ± 0.025	0.683 ± 0.024	0.685 ± 0.011
	DeepTACT		0.798 ± 0.067	0.905 ± 0.033	0.903 ± 0.009
auROC	EpiGePT (finetuned)		0.982 ± 0.004	0.984 ± 0.003	0.985 ± 0.003
	Kmer-MLP		0.694 ± 0.028	0.750 ± 0.028	0.758 ± 0.005
	DeepTACT		0.886 ± 0.056	0.962 ± 0.020	0.960 ± 0.010
auPR	EpiGePT (finetuned)		0.980 ± 0.004	0.982 ± 0.004	0.982 ± 0.004
	Kmer-MLP		0.689 ± 0.048	0.747 ± 0.016	0.764 ± 0.007
	DeepTACT		0.885 ± 0.057	0.959 ± 0.016	0.952 ± 0.011

## Sheet: Table S3
Table S3. Comparison of the performance between fine-tuned EpiGePT and baseline methods in predicting HiChIP loops on the K562 cell line (positive-to-negative sample ratio of 1:2).
Metric		Model	0-20kbp	20-40kbp	40-64kbp
Accuracy	EpiGePT (finetuned)		0.944 ± 0.015	0.961 ± 0.005	0.969 ± 0.003
	Kmer-MLP		0.764 ± 0.014	0.779 ± 0.015	0.790 ± 0.010
	DeepTACT		0.807 ± 0.021	0.853 ± 0.007	0.876 ± 0.014
auROC	EpiGePT (finetuned)		0.992 ± 0.002	0.993 ± 0.001	0.995 ± 0.002
	Kmer-MLP		0.815 ± 0.014	0.833 ± 0.013	0.851 ± 0.008
	DeepTACT		0.885 ± 0.011	0.919 ± 0.003	0.934 ± 0.006
auPR	EpiGePT (finetuned)		0.982 ± 0.004	0.984 ± 0.002	0.988 ± 0.004
	Kmer-MLP		0.720 ± 0.021	0.730 ± 0.024	0.757 ± 0.015
	DeepTACT		0.828 ± 0.020	0.869 ± 0.004	0.894 ± 0.007

## Sheet: Table S4
Table S4. Comparison of the performance between fine-tuned EpiGePT and baseline methods in predicting HiChIP loops on the GM12878 cell line (positive-to-negative sample ratio of 1:2).
Metric		Model	0-20kbp	20-40kbp	40-64kbp
Accuracy	EpiGePT (finetuned)		0.922 ± 0.028	0.940 ± 0.008	0.918 ± 0.026
	Kmer-MLP		0.712 ± 0.010	0.727 ± 0.007	0.726 ± 0.011
	DeepTACT		0.899 ± 0.020	0.921 ± 0.032	0.914 ± 0.023
auROC	EpiGePT (finetuned)		0.984 ± 0.001	0.983 ± 0.003	0.984 ± 0.003
	Kmer-MLP		0.735 ± 0.013	0.765 ± 0.007	0.772 ± 0.020
	DeepTACT		0.956 ± 0.015	0.972 ± 0.018	0.974 ± 0.005
auPR	EpiGePT (finetuned)		0.968 ± 0.002	0.958 ± 0.007	0.963 ± 0.007
	Kmer-MLP		0.628 ± 0.019	0.641 ± 0.012	0.644 ± 0.025
	DeepTACT		0.917 ± 0.023	0.943 ± 0.031	0.947 ± 0.005

## Sheet: Table S5
Table S5. Description and comparison of EpiGePT with different settings.
Model	Input	Output	Purpose
Task: Epigenomic profiles prediction
EpiGePT	DNA + TF	Genomic tracks	Predicting epigenomic profiles.
EpiGePT-seq	DNA	Genomic tracks	Ablation study
Task: Chromatin interactions prediction
EpiGePT (setting A)	DNA + TF	Attention scores	Prioritizing chromatin interactions
EpiGePT-3D (setting B)	DNA + TF	Attention scores	Prioritizing chromatin interactions
EpiGePT-finetuned (setting C)	DNA + TF	Predicted probability of chromatin interaction	Predicting chromatin interaction

## Sheet: Table S6
BiosampleID	Experiment	File accession	URL
1	ENCSR060BFU	ENCFF349QPC	https://www.encodeproject.org/files/ENCFF349QPC/@@download/ENCFF349QPC.bam
2	ENCSR419MZH	ENCFF852QUY	https://www.encodeproject.org/files/ENCFF852QUY/@@download/ENCFF852QUY.bam
3	ENCSR866RCY	ENCFF008VCJ	https://www.encodeproject.org/files/ENCFF008VCJ/@@download/ENCFF008VCJ.bam
4	ENCSR080PZL	ENCFF890JQE	https://www.encodeproject.org/files/ENCFF890JQE/@@download/ENCFF890JQE.bam
5	ENCSR728BAD	ENCFF667MRJ	https://www.encodeproject.org/files/ENCFF667MRJ/@@download/ENCFF667MRJ.bam
6	ENCSR000EPM	ENCFF540LTJ	https://www.encodeproject.org/files/ENCFF540LTJ/@@download/ENCFF540LTJ.bam
6	ENCSR000EPM	ENCFF393ESE	https://www.encodeproject.org/files/ENCFF393ESE/@@download/ENCFF393ESE.bam
7	ENCSR247IUJ	ENCFF203BEH	https://www.encodeproject.org/files/ENCFF203BEH/@@download/ENCFF203BEH.bam
8	ENCSR000EMD	ENCFF155OJL	https://www.encodeproject.org/files/ENCFF155OJL/@@download/ENCFF155OJL.bam
8	ENCSR000EMD	ENCFF392YDK	https://www.encodeproject.org/files/ENCFF392YDK/@@download/ENCFF392YDK.bam
9	ENCSR000EPK	ENCFF227VKS	https://www.encodeproject.org/files/ENCFF227VKS/@@download/ENCFF227VKS.bam
10	ENCSR674JIL	ENCFF418HYD	https://www.encodeproject.org/files/ENCFF418HYD/@@download/ENCFF418HYD.bam
11	ENCSR569ATD	ENCFF308TOC	https://www.encodeproject.org/files/ENCFF308TOC/@@download/ENCFF308TOC.bam
12	ENCSR425MRQ	ENCFF145YPS	https://www.encodeproject.org/files/ENCFF145YPS/@@download/ENCFF145YPS.bam
13	ENCSR842VTJ	ENCFF790RMQ	https://www.encodeproject.org/files/ENCFF790RMQ/@@download/ENCFF790RMQ.bam
14	ENCSR000EPW	ENCFF552JCV	https://www.encodeproject.org/files/ENCFF552JCV/@@download/ENCFF552JCV.bam
14	ENCSR000EPW	ENCFF641JMA	https://www.encodeproject.org/files/ENCFF641JMA/@@download/ENCFF641JMA.bam
15	ENCSR217TAW	ENCFF523JNF	https://www.encodeproject.org/files/ENCFF523JNF/@@download/ENCFF523JNF.bam
15	ENCSR217TAW	ENCFF050OVJ	https://www.encodeproject.org/files/ENCFF050OVJ/@@download/ENCFF050OVJ.bam
16	ENCSR000ELY	ENCFF172LZS	https://www.encodeproject.org/files/ENCFF172LZS/@@download/ENCFF172LZS.bam
16	ENCSR000ELY	ENCFF138GZP	https://www.encodeproject.org/files/ENCFF138GZP/@@download/ENCFF138GZP.bam
17	ENCSR176KYD	ENCFF716TLS	https://www.encodeproject.org/files/ENCFF716TLS/@@download/ENCFF716TLS.bam
18	ENCSR166TEE	ENCFF151JHW	https://www.encodeproject.org/files/ENCFF151JHW/@@download/ENCFF151JHW.bam
19	ENCSR251UPG	ENCFF876BPX	https://www.encodeproject.org/files/ENCFF876BPX/@@download/ENCFF876BPX.bam
20	ENCSR000EMT	ENCFF775ZJX	https://www.encodeproject.org/files/ENCFF775ZJX/@@download/ENCFF775ZJX.bam
20	ENCSR000EMT	ENCFF783ZLL	https://www.encodeproject.org/files/ENCFF783ZLL/@@download/ENCFF783ZLL.bam
21	ENCSR004SUL	ENCFF460GON	https://www.encodeproject.org/files/ENCFF460GON/@@download/ENCFF460GON.bam
21	ENCSR004SUL	ENCFF379QDB	https://www.encodeproject.org/files/ENCFF379QDB/@@download/ENCFF379QDB.bam
22	ENCSR000EMU	ENCFF923SKV	https://www.encodeproject.org/files/ENCFF923SKV/@@download/ENCFF923SKV.bam
23	ENCSR000EMZ	ENCFF373NBK	https://www.encodeproject.org/files/ENCFF373NBK/@@download/ENCFF373NBK.bam
23	ENCSR000EMZ	ENCFF406AXZ	https://www.encodeproject.org/files/ENCFF406AXZ/@@download/ENCFF406AXZ.bam
24	ENCSR064GBK	ENCFF376OPD	https://www.encodeproject.org/files/ENCFF376OPD/@@download/ENCFF376OPD.bam
25	ENCSR392GCE	ENCFF280OVS	https://www.encodeproject.org/files/ENCFF280OVS/@@download/ENCFF280OVS.bam
26	ENCSR000EMK	ENCFF113IQU	https://www.encodeproject.org/files/ENCFF113IQU/@@download/ENCFF113IQU.bam
27	ENCSR385AMY	ENCFF936FGG	https://www.encodeproject.org/files/ENCFF936FGG/@@download/ENCFF936FGG.bam
28	ENCSR000EOS	ENCFF164FDV	https://www.encodeproject.org/files/ENCFF164FDV/@@download/ENCFF164FDV.bam
28	ENCSR000EOS	ENCFF813IXN	https://www.encodeproject.org/files/ENCFF813IXN/@@download/ENCFF813IXN.bam
29	ENCSR000EPQ	ENCFF691SIL	https://www.encodeproject.org/files/ENCFF691SIL/@@download/ENCFF691SIL.bam
29	ENCSR000EPQ	ENCFF564HCA	https://www.encodeproject.org/files/ENCFF564HCA/@@download/ENCFF564HCA.bam
30	ENCSR953JVX	ENCFF090TZG	https://www.encodeproject.org/files/ENCFF090TZG/@@download/ENCFF090TZG.bam
31	ENCSR941DTJ	ENCFF808THB	https://www.encodeproject.org/files/ENCFF808THB/@@download/ENCFF808THB.bam
32	ENCSR437KLY	ENCFF377ZKN	https://www.encodeproject.org/files/ENCFF377ZKN/@@download/ENCFF377ZKN.bam
33	ENCSR262QJC	ENCFF606XSN	https://www.encodeproject.org/files/ENCFF606XSN/@@download/ENCFF606XSN.bam
34	ENCSR444VTC	ENCFF979KFN	https://www.encodeproject.org/files/ENCFF979KFN/@@download/ENCFF979KFN.bam
35	ENCSR133SPH	ENCFF791EAA	https://www.encodeproject.org/files/ENCFF791EAA/@@download/ENCFF791EAA.bam
36	ENCSR796SJV	ENCFF073FOD	https://www.encodeproject.org/files/ENCFF073FOD/@@download/ENCFF073FOD.bam
37	ENCSR366EQH	ENCFF686IPU	https://www.encodeproject.org/files/ENCFF686IPU/@@download/ENCFF686IPU.bam
38	ENCSR762FCX	ENCFF061BJE	https://www.encodeproject.org/files/ENCFF061BJE/@@download/ENCFF061BJE.bam
39	ENCSR184DFF	ENCFF428UEN	https://www.encodeproject.org/files/ENCFF428UEN/@@download/ENCFF428UEN.bam
40	ENCSR468OVW	ENCFF333ZXH	https://www.encodeproject.org/files/ENCFF333ZXH/@@download/ENCFF333ZXH.bam
41	ENCSR456KDF	ENCFF746QTI	https://www.encodeproject.org/files/ENCFF746QTI/@@download/ENCFF746QTI.bam
42	ENCSR953WJO	ENCFF969UDM	https://www.encodeproject.org/files/ENCFF969UDM/@@download/ENCFF969UDM.bam
43	ENCSR639XWF	ENCFF308HJB	https://www.encodeproject.org/files/ENCFF308HJB/@@download/ENCFF308HJB.bam
44	ENCSR092WMD	ENCFF499BDV	https://www.encodeproject.org/files/ENCFF499BDV/@@download/ENCFF499BDV.bam
45	ENCSR039ZVQ	ENCFF651JTJ	https://www.encodeproject.org/files/ENCFF651JTJ/@@download/ENCFF651JTJ.bam
46	ENCSR258IBL	ENCFF118IJL	https://www.encodeproject.org/files/ENCFF118IJL/@@download/ENCFF118IJL.bam
47	ENCSR320SVK	ENCFF307NOE	https://www.encodeproject.org/files/ENCFF307NOE/@@download/ENCFF307NOE.bam
48	ENCSR000ENV	ENCFF833RVB	https://www.encodeproject.org/files/ENCFF833RVB/@@download/ENCFF833RVB.bam
48	ENCSR000ENV	ENCFF603EHL	https://www.encodeproject.org/files/ENCFF603EHL/@@download/ENCFF603EHL.bam
49	ENCSR826ERZ	ENCFF151PSG	https://www.encodeproject.org/files/ENCFF151PSG/@@download/ENCFF151PSG.bam
50	ENCSR517NHP	ENCFF959RWP	https://www.encodeproject.org/files/ENCFF959RWP/@@download/ENCFF959RWP.bam
51	ENCSR357PMV	ENCFF412NAG	https://www.encodeproject.org/files/ENCFF412NAG/@@download/ENCFF412NAG.bam
52	ENCSR753QKD	ENCFF989EMJ	https://www.encodeproject.org/files/ENCFF989EMJ/@@download/ENCFF989EMJ.bam
53	ENCSR452EGE	ENCFF269RUB	https://www.encodeproject.org/files/ENCFF269RUB/@@download/ENCFF269RUB.bam
54	ENCSR888GBS	ENCFF560XJK	https://www.encodeproject.org/files/ENCFF560XJK/@@download/ENCFF560XJK.bam
55	ENCSR619BNL	ENCFF799LOQ	https://www.encodeproject.org/files/ENCFF799LOQ/@@download/ENCFF799LOQ.bam
56	ENCSR033STL	ENCFF663SJQ	https://www.encodeproject.org/files/ENCFF663SJQ/@@download/ENCFF663SJQ.bam
57	ENCSR106RBR	ENCFF574VDU	https://www.encodeproject.org/files/ENCFF574VDU/@@download/ENCFF574VDU.bam
58	ENCSR193LYA	ENCFF426BXR	https://www.encodeproject.org/files/ENCFF426BXR/@@download/ENCFF426BXR.bam
59	ENCSR072NBR	ENCFF775QZL	https://www.encodeproject.org/files/ENCFF775QZL/@@download/ENCFF775QZL.bam
60	ENCSR174GXG	ENCFF922HOC	https://www.encodeproject.org/files/ENCFF922HOC/@@download/ENCFF922HOC.bam
61	ENCSR357RED	ENCFF951KSP	https://www.encodeproject.org/files/ENCFF951KSP/@@download/ENCFF951KSP.bam
62	ENCSR786FWF	ENCFF845MVQ	https://www.encodeproject.org/files/ENCFF845MVQ/@@download/ENCFF845MVQ.bam
63	ENCSR438TWI	ENCFF065ECG	https://www.encodeproject.org/files/ENCFF065ECG/@@download/ENCFF065ECG.bam
64	ENCSR295ELC	ENCFF730UQK	https://www.encodeproject.org/files/ENCFF730UQK/@@download/ENCFF730UQK.bam
65	ENCSR272RQX	ENCFF032YRW	https://www.encodeproject.org/files/ENCFF032YRW/@@download/ENCFF032YRW.bam
66	ENCSR167XSQ	ENCFF794BQM	https://www.encodeproject.org/files/ENCFF794BQM/@@download/ENCFF794BQM.bam
67	ENCSR622CAH	ENCFF678XNA	https://www.encodeproject.org/files/ENCFF678XNA/@@download/ENCFF678XNA.bam
68	ENCSR059LXL	ENCFF659MZH	https://www.encodeproject.org/files/ENCFF659MZH/@@download/ENCFF659MZH.bam
69	ENCSR033DQS	ENCFF904SUV	https://www.encodeproject.org/files/ENCFF904SUV/@@download/ENCFF904SUV.bam
70	ENCSR217YRJ	ENCFF110IZT	https://www.encodeproject.org/files/ENCFF110IZT/@@download/ENCFF110IZT.bam
71	ENCSR278FVO	ENCFF991GGR	https://www.encodeproject.org/files/ENCFF991GGR/@@download/ENCFF991GGR.bam
72	ENCSR244ZEJ	ENCFF880CAD	https://www.encodeproject.org/files/ENCFF880CAD/@@download/ENCFF880CAD.bam
73	ENCSR712PYJ	ENCFF137NDD	https://www.encodeproject.org/files/ENCFF137NDD/@@download/ENCFF137NDD.bam
74	ENCSR542KIX	ENCFF420ECZ	https://www.encodeproject.org/files/ENCFF420ECZ/@@download/ENCFF420ECZ.bam
75	ENCSR428XAX	ENCFF115XXO	https://www.encodeproject.org/files/ENCFF115XXO/@@download/ENCFF115XXO.bam
76	ENCSR000EPT	ENCFF042NYM	https://www.encodeproject.org/files/ENCFF042NYM/@@download/ENCFF042NYM.bam
76	ENCSR000EPT	ENCFF556JGQ	https://www.encodeproject.org/files/ENCFF556JGQ/@@download/ENCFF556JGQ.bam
77	ENCSR595HZQ	ENCFF309RKI	https://www.encodeproject.org/files/ENCFF309RKI/@@download/ENCFF309RKI.bam
78	ENCSR178JBL	ENCFF493ONN	https://www.encodeproject.org/files/ENCFF493ONN/@@download/ENCFF493ONN.bam
79	ENCSR322UXF	ENCFF603CAV	https://www.encodeproject.org/files/ENCFF603CAV/@@download/ENCFF603CAV.bam
80	ENCSR954AJK	ENCFF474HAC	https://www.encodeproject.org/files/ENCFF474HAC/@@download/ENCFF474HAC.bam
81	ENCSR524DWS	ENCFF175OWH	https://www.encodeproject.org/files/ENCFF175OWH/@@download/ENCFF175OWH.bam
82	ENCSR254AGA	ENCFF401YCX	https://www.encodeproject.org/files/ENCFF401YCX/@@download/ENCFF401YCX.bam
83	ENCSR550UWM	ENCFF407QKX	https://www.encodeproject.org/files/ENCFF407QKX/@@download/ENCFF407QKX.bam
84	ENCSR619DRM	ENCFF618BZS	https://www.encodeproject.org/files/ENCFF618BZS/@@download/ENCFF618BZS.bam
85	ENCSR580OAH	ENCFF738ENM	https://www.encodeproject.org/files/ENCFF738ENM/@@download/ENCFF738ENM.bam
86	ENCSR364TKL	ENCFF289YTD	https://www.encodeproject.org/files/ENCFF289YTD/@@download/ENCFF289YTD.bam
87	ENCSR278SKG	ENCFF513LVE	https://www.encodeproject.org/files/ENCFF513LVE/@@download/ENCFF513LVE.bam
88	ENCSR777DXQ	ENCFF939RTU	https://www.encodeproject.org/files/ENCFF939RTU/@@download/ENCFF939RTU.bam
89	ENCSR555QAY	ENCFF244IRQ	https://www.encodeproject.org/files/ENCFF244IRQ/@@download/ENCFF244IRQ.bam
90	ENCSR299INS	ENCFF584WDA	https://www.encodeproject.org/files/ENCFF584WDA/@@download/ENCFF584WDA.bam
91	ENCSR930AUG	ENCFF698LQU	https://www.encodeproject.org/files/ENCFF698LQU/@@download/ENCFF698LQU.bam
92	ENCSR445XYW	ENCFF085XYO	https://www.encodeproject.org/files/ENCFF085XYO/@@download/ENCFF085XYO.bam
93	ENCSR846CTA	ENCFF285BSG	https://www.encodeproject.org/files/ENCFF285BSG/@@download/ENCFF285BSG.bam
94	ENCSR964VVW	ENCFF859ERU	https://www.encodeproject.org/files/ENCFF859ERU/@@download/ENCFF859ERU.bam
95	ENCSR268QCH	ENCFF334ZAO	https://www.encodeproject.org/files/ENCFF334ZAO/@@download/ENCFF334ZAO.bam
96	ENCSR887BNC	ENCFF744UAR	https://www.encodeproject.org/files/ENCFF744UAR/@@download/ENCFF744UAR.bam
97	ENCSR761ZFA	ENCFF587HCO	https://www.encodeproject.org/files/ENCFF587HCO/@@download/ENCFF587HCO.bam
98	ENCSR540PVZ	ENCFF417OTI	https://www.encodeproject.org/files/ENCFF417OTI/@@download/ENCFF417OTI.bam
99	ENCSR000EPZ	ENCFF862WRG	https://www.encodeproject.org/files/ENCFF862WRG/@@download/ENCFF862WRG.bam
99	ENCSR000EPZ	ENCFF318NIH	https://www.encodeproject.org/files/ENCFF318NIH/@@download/ENCFF318NIH.bam
100	ENCSR116WWW	ENCFF703DYP	https://www.encodeproject.org/files/ENCFF703DYP/@@download/ENCFF703DYP.bam
101	ENCSR565EBN	ENCFF859MLZ	https://www.encodeproject.org/files/ENCFF859MLZ/@@download/ENCFF859MLZ.bam
102	ENCSR594OWA	ENCFF267COY	https://www.encodeproject.org/files/ENCFF267COY/@@download/ENCFF267COY.bam
103	ENCSR148MFM	ENCFF553RKG	https://www.encodeproject.org/files/ENCFF553RKG/@@download/ENCFF553RKG.bam
104	ENCSR788SOI	ENCFF645ZIJ	https://www.encodeproject.org/files/ENCFF645ZIJ/@@download/ENCFF645ZIJ.bam
105	ENCSR679IFH	ENCFF039NMI	https://www.encodeproject.org/files/ENCFF039NMI/@@download/ENCFF039NMI.bam
106	ENCSR850YHJ	ENCFF183HFJ	https://www.encodeproject.org/files/ENCFF183HFJ/@@download/ENCFF183HFJ.bam
107	ENCSR941SMM	ENCFF561KHG	https://www.encodeproject.org/files/ENCFF561KHG/@@download/ENCFF561KHG.bam
108	ENCSR641ZPF	ENCFF025QEQ	https://www.encodeproject.org/files/ENCFF025QEQ/@@download/ENCFF025QEQ.bam
109	ENCSR131JVA	ENCFF758MDE	https://www.encodeproject.org/files/ENCFF758MDE/@@download/ENCFF758MDE.bam
110	ENCSR062DUU	ENCFF371NCW	https://www.encodeproject.org/files/ENCFF371NCW/@@download/ENCFF371NCW.bam
111	ENCSR082XEU	ENCFF067LVL	https://www.encodeproject.org/files/ENCFF067LVL/@@download/ENCFF067LVL.bam
112	ENCSR511GQA	ENCFF636FHS	https://www.encodeproject.org/files/ENCFF636FHS/@@download/ENCFF636FHS.bam
113	ENCSR782SSS	ENCFF512AWR	https://www.encodeproject.org/files/ENCFF512AWR/@@download/ENCFF512AWR.bam
114	ENCSR246PXX	ENCFF086ZJO	https://www.encodeproject.org/files/ENCFF086ZJO/@@download/ENCFF086ZJO.bam
115	ENCSR608AHQ	ENCFF065WZW	https://www.encodeproject.org/files/ENCFF065WZW/@@download/ENCFF065WZW.bam
116	ENCSR366YTD	ENCFF070VVE	https://www.encodeproject.org/files/ENCFF070VVE/@@download/ENCFF070VVE.bam
117	ENCSR278FHC	ENCFF526MEX	https://www.encodeproject.org/files/ENCFF526MEX/@@download/ENCFF526MEX.bam
118	ENCSR541UPY	ENCFF127FDA	https://www.encodeproject.org/files/ENCFF127FDA/@@download/ENCFF127FDA.bam
119	ENCSR888UPQ	ENCFF487IUY	https://www.encodeproject.org/files/ENCFF487IUY/@@download/ENCFF487IUY.bam
120	ENCSR544KDB	ENCFF840GSK	https://www.encodeproject.org/files/ENCFF840GSK/@@download/ENCFF840GSK.bam
121	ENCSR164PQJ	ENCFF347QEH	https://www.encodeproject.org/files/ENCFF347QEH/@@download/ENCFF347QEH.bam
122	ENCSR696TPW	ENCFF942YPH	https://www.encodeproject.org/files/ENCFF942YPH/@@download/ENCFF942YPH.bam
123	ENCSR401ESD	ENCFF372VAD	https://www.encodeproject.org/files/ENCFF372VAD/@@download/ENCFF372VAD.bam
124	ENCSR754WNA	ENCFF226ZCG	https://www.encodeproject.org/files/ENCFF226ZCG/@@download/ENCFF226ZCG.bam
125	ENCSR760QZM	ENCFF629OKO	https://www.encodeproject.org/files/ENCFF629OKO/@@download/ENCFF629OKO.bam
126	ENCSR979ZJS	ENCFF159DOO	https://www.encodeproject.org/files/ENCFF159DOO/@@download/ENCFF159DOO.bam
127	ENCSR490JVQ	ENCFF985OXZ	https://www.encodeproject.org/files/ENCFF985OXZ/@@download/ENCFF985OXZ.bam
128	ENCSR237WJY	ENCFF678QTC	https://www.encodeproject.org/files/ENCFF678QTC/@@download/ENCFF678QTC.bam
129	ENCSR437AYW	ENCFF243NYB	https://www.encodeproject.org/files/ENCFF243NYB/@@download/ENCFF243NYB.bam

## Sheet: Table S7
	BiosampleID	Experiment	File accession	URL
0	1	ENCSR555BCP	ENCFF346GMY	https://www.encodeproject.org/files/ENCFF346GMY/@@download/ENCFF346GMY.tsv
1	2	ENCSR740OPV	ENCFF578WOY	https://www.encodeproject.org/files/ENCFF578WOY/@@download/ENCFF578WOY.tsv
2	3	ENCSR120NEA	ENCFF360VEX	https://www.encodeproject.org/files/ENCFF360VEX/@@download/ENCFF360VEX.tsv
3	4	ENCSR335GET	ENCFF572USS	https://www.encodeproject.org/files/ENCFF572USS/@@download/ENCFF572USS.tsv
4	5	ENCSR688YOZ	ENCFF287EPP	https://www.encodeproject.org/files/ENCFF287EPP/@@download/ENCFF287EPP.tsv
5	6	ENCSR233IJT	ENCFF327XVW	https://www.encodeproject.org/files/ENCFF327XVW/@@download/ENCFF327XVW.tsv
6	6	ENCSR233IJT	ENCFF691GEO	https://www.encodeproject.org/files/ENCFF691GEO/@@download/ENCFF691GEO.tsv
7	7	ENCSR449GLL	ENCFF195UAA	https://www.encodeproject.org/files/ENCFF195UAA/@@download/ENCFF195UAA.tsv
8	8	ENCSR000BYK	ENCFF064XUD	https://www.encodeproject.org/files/ENCFF064XUD/@@download/ENCFF064XUD.tsv
9	8	ENCSR000BYK	ENCFF620GJU	https://www.encodeproject.org/files/ENCFF620GJU/@@download/ENCFF620GJU.tsv
10	9	ENCSR000CUC	ENCFF081MXC	https://www.encodeproject.org/files/ENCFF081MXC/@@download/ENCFF081MXC.tsv
11	9	ENCSR000CUC	ENCFF669GZO	https://www.encodeproject.org/files/ENCFF669GZO/@@download/ENCFF669GZO.tsv
12	10	ENCSR905LVO	ENCFF248RZF	https://www.encodeproject.org/files/ENCFF248RZF/@@download/ENCFF248RZF.tsv
13	11	ENCSR545MEZ	ENCFF269QBU	https://www.encodeproject.org/files/ENCFF269QBU/@@download/ENCFF269QBU.tsv
14	12	ENCSR463JBR	ENCFF880QDD	https://www.encodeproject.org/files/ENCFF880QDD/@@download/ENCFF880QDD.tsv
15	13	ENCSR944FLL	ENCFF557VGS	https://www.encodeproject.org/files/ENCFF557VGS/@@download/ENCFF557VGS.tsv
16	14	ENCSR118TVR	ENCFF129BNX	https://www.encodeproject.org/files/ENCFF129BNX/@@download/ENCFF129BNX.tsv
17	14	ENCSR118TVR	ENCFF380AIN	https://www.encodeproject.org/files/ENCFF380AIN/@@download/ENCFF380AIN.tsv
18	15	ENCSR797BPP	ENCFF640FPG	https://www.encodeproject.org/files/ENCFF640FPG/@@download/ENCFF640FPG.tsv
19	15	ENCSR797BPP	ENCFF704TVE	https://www.encodeproject.org/files/ENCFF704TVE/@@download/ENCFF704TVE.tsv
20	16	ENCSR000COO	ENCFF388BCD	https://www.encodeproject.org/files/ENCFF388BCD/@@download/ENCFF388BCD.tsv
21	16	ENCSR000COO	ENCFF891KWL	https://www.encodeproject.org/files/ENCFF891KWL/@@download/ENCFF891KWL.tsv
22	17	ENCSR681ALA	ENCFF411ILN	https://www.encodeproject.org/files/ENCFF411ILN/@@download/ENCFF411ILN.tsv
23	18	ENCSR711NGL	ENCFF085QGB	https://www.encodeproject.org/files/ENCFF085QGB/@@download/ENCFF085QGB.tsv
24	19	ENCSR000COP	ENCFF322LVK	https://www.encodeproject.org/files/ENCFF322LVK/@@download/ENCFF322LVK.tsv
25	19	ENCSR000COP	ENCFF836HXE	https://www.encodeproject.org/files/ENCFF836HXE/@@download/ENCFF836HXE.tsv
26	20	ENCSR000COQ	ENCFF766CPS	https://www.encodeproject.org/files/ENCFF766CPS/@@download/ENCFF766CPS.tsv
27	20	ENCSR000COQ	ENCFF587ALK	https://www.encodeproject.org/files/ENCFF587ALK/@@download/ENCFF587ALK.tsv
28	21	ENCSR938LSP	ENCFF386LKJ	https://www.encodeproject.org/files/ENCFF386LKJ/@@download/ENCFF386LKJ.tsv
29	21	ENCSR938LSP	ENCFF455KDZ	https://www.encodeproject.org/files/ENCFF455KDZ/@@download/ENCFF455KDZ.tsv
30	22	ENCSR000COU	ENCFF045NOY	https://www.encodeproject.org/files/ENCFF045NOY/@@download/ENCFF045NOY.tsv
31	22	ENCSR000COU	ENCFF334LZL	https://www.encodeproject.org/files/ENCFF334LZL/@@download/ENCFF334LZL.tsv
32	23	ENCSR490SQH	ENCFF767WGV	https://www.encodeproject.org/files/ENCFF767WGV/@@download/ENCFF767WGV.tsv
33	23	ENCSR490SQH	ENCFF152HJN	https://www.encodeproject.org/files/ENCFF152HJN/@@download/ENCFF152HJN.tsv
34	24	ENCSR863BUL	ENCFF704AHC	https://www.encodeproject.org/files/ENCFF704AHC/@@download/ENCFF704AHC.tsv
35	25	ENCSR047LLJ	ENCFF199GQY	https://www.encodeproject.org/files/ENCFF199GQY/@@download/ENCFF199GQY.tsv
36	26	ENCSR000CUA	ENCFF827LOA	https://www.encodeproject.org/files/ENCFF827LOA/@@download/ENCFF827LOA.tsv
37	27	ENCSR516VDS	ENCFF429ELQ	https://www.encodeproject.org/files/ENCFF429ELQ/@@download/ENCFF429ELQ.tsv
38	28	ENCSR000BXX	ENCFF673ODZ	https://www.encodeproject.org/files/ENCFF673ODZ/@@download/ENCFF673ODZ.tsv
39	28	ENCSR000BXX	ENCFF589KMH	https://www.encodeproject.org/files/ENCFF589KMH/@@download/ENCFF589KMH.tsv
40	29	ENCSR000CPL	ENCFF108ERJ	https://www.encodeproject.org/files/ENCFF108ERJ/@@download/ENCFF108ERJ.tsv
41	29	ENCSR000CPL	ENCFF372VME	https://www.encodeproject.org/files/ENCFF372VME/@@download/ENCFF372VME.tsv
42	29	ENCSR000CPL	ENCFF699KSV	https://www.encodeproject.org/files/ENCFF699KSV/@@download/ENCFF699KSV.tsv
43	30	ENCSR212AMA	ENCFF571CQP	https://www.encodeproject.org/files/ENCFF571CQP/@@download/ENCFF571CQP.tsv
44	31	ENCSR495UXA	ENCFF202VNL	https://www.encodeproject.org/files/ENCFF202VNL/@@download/ENCFF202VNL.tsv
45	32	ENCSR896QPD	ENCFF297SEL	https://www.encodeproject.org/files/ENCFF297SEL/@@download/ENCFF297SEL.tsv
46	33	ENCSR907KDH	ENCFF327TVD	https://www.encodeproject.org/files/ENCFF327TVD/@@download/ENCFF327TVD.tsv
47	34	ENCSR363BVC	ENCFF849BNM	https://www.encodeproject.org/files/ENCFF849BNM/@@download/ENCFF849BNM.tsv
48	35	ENCSR930URM	ENCFF399WNF	https://www.encodeproject.org/files/ENCFF399WNF/@@download/ENCFF399WNF.tsv
49	36	ENCSR857VKL	ENCFF279FZC	https://www.encodeproject.org/files/ENCFF279FZC/@@download/ENCFF279FZC.tsv
50	37	ENCSR286KWP	ENCFF646FPF	https://www.encodeproject.org/files/ENCFF646FPF/@@download/ENCFF646FPF.tsv
51	38	ENCSR777ONH	ENCFF729LZK	https://www.encodeproject.org/files/ENCFF729LZK/@@download/ENCFF729LZK.tsv
52	39	ENCSR702IMR	ENCFF951PGA	https://www.encodeproject.org/files/ENCFF951PGA/@@download/ENCFF951PGA.tsv
53	40	ENCSR499NEL	ENCFF378TSM	https://www.encodeproject.org/files/ENCFF378TSM/@@download/ENCFF378TSM.tsv
54	41	ENCSR861SOG	ENCFF480KDW	https://www.encodeproject.org/files/ENCFF480KDW/@@download/ENCFF480KDW.tsv
55	42	ENCSR572FXC	ENCFF538VVQ	https://www.encodeproject.org/files/ENCFF538VVQ/@@download/ENCFF538VVQ.tsv
56	43	ENCSR222IGR	ENCFF779JFJ	https://www.encodeproject.org/files/ENCFF779JFJ/@@download/ENCFF779JFJ.tsv
57	44	ENCSR413LXW	ENCFF992FAO	https://www.encodeproject.org/files/ENCFF992FAO/@@download/ENCFF992FAO.tsv
58	45	ENCSR759WPF	ENCFF377RBT	https://www.encodeproject.org/files/ENCFF377RBT/@@download/ENCFF377RBT.tsv
59	46	ENCSR029FTY	ENCFF569YER	https://www.encodeproject.org/files/ENCFF569YER/@@download/ENCFF569YER.tsv
60	47	ENCSR410DUZ	ENCFF349KAZ	https://www.encodeproject.org/files/ENCFF349KAZ/@@download/ENCFF349KAZ.tsv
61	48	ENCSR000COX	ENCFF300LEY	https://www.encodeproject.org/files/ENCFF300LEY/@@download/ENCFF300LEY.tsv
62	49	ENCSR677MYO	ENCFF040CFJ	https://www.encodeproject.org/files/ENCFF040CFJ/@@download/ENCFF040CFJ.tsv
63	50	ENCSR620ZNQ	ENCFF364TTD	https://www.encodeproject.org/files/ENCFF364TTD/@@download/ENCFF364TTD.tsv
64	51	ENCSR364IBB	ENCFF631QNN	https://www.encodeproject.org/files/ENCFF631QNN/@@download/ENCFF631QNN.tsv
65	52	ENCSR317LMH	ENCFF656ZHT	https://www.encodeproject.org/files/ENCFF656ZHT/@@download/ENCFF656ZHT.tsv
66	53	ENCSR575OHC	ENCFF008TZQ	https://www.encodeproject.org/files/ENCFF008TZQ/@@download/ENCFF008TZQ.tsv
67	54	ENCSR547TNE	ENCFF809XKP	https://www.encodeproject.org/files/ENCFF809XKP/@@download/ENCFF809XKP.tsv
68	55	ENCSR423LLK	ENCFF733MXO	https://www.encodeproject.org/files/ENCFF733MXO/@@download/ENCFF733MXO.tsv
69	56	ENCSR995ORR	ENCFF786DZT	https://www.encodeproject.org/files/ENCFF786DZT/@@download/ENCFF786DZT.tsv
70	57	ENCSR027EJD	ENCFF228MZF	https://www.encodeproject.org/files/ENCFF228MZF/@@download/ENCFF228MZF.tsv
71	58	ENCSR239BBI	ENCFF760VCL	https://www.encodeproject.org/files/ENCFF760VCL/@@download/ENCFF760VCL.tsv
72	59	ENCSR806ESH	ENCFF236XKO	https://www.encodeproject.org/files/ENCFF236XKO/@@download/ENCFF236XKO.tsv
73	60	ENCSR522XTV	ENCFF702XKU	https://www.encodeproject.org/files/ENCFF702XKU/@@download/ENCFF702XKU.tsv
74	61	ENCSR652AWW	ENCFF744OEJ	https://www.encodeproject.org/files/ENCFF744OEJ/@@download/ENCFF744OEJ.tsv
75	62	ENCSR891JVD	ENCFF862RLK	https://www.encodeproject.org/files/ENCFF862RLK/@@download/ENCFF862RLK.tsv
76	63	ENCSR094RGI	ENCFF566NPT	https://www.encodeproject.org/files/ENCFF566NPT/@@download/ENCFF566NPT.tsv
77	64	ENCSR576UKA	ENCFF925YZD	https://www.encodeproject.org/files/ENCFF925YZD/@@download/ENCFF925YZD.tsv
78	65	ENCSR699YJR	ENCFF024OXS	https://www.encodeproject.org/files/ENCFF024OXS/@@download/ENCFF024OXS.tsv
79	66	ENCSR447IJE	ENCFF642OGU	https://www.encodeproject.org/files/ENCFF642OGU/@@download/ENCFF642OGU.tsv
80	67	ENCSR096USV	ENCFF100IKB	https://www.encodeproject.org/files/ENCFF100IKB/@@download/ENCFF100IKB.tsv
81	68	ENCSR086DZF	ENCFF532KRA	https://www.encodeproject.org/files/ENCFF532KRA/@@download/ENCFF532KRA.tsv
82	69	ENCSR545WAC	ENCFF726BBQ	https://www.encodeproject.org/files/ENCFF726BBQ/@@download/ENCFF726BBQ.tsv
83	70	ENCSR531RKI	ENCFF972XMO	https://www.encodeproject.org/files/ENCFF972XMO/@@download/ENCFF972XMO.tsv
84	71	ENCSR572EET	ENCFF425PIO	https://www.encodeproject.org/files/ENCFF425PIO/@@download/ENCFF425PIO.tsv
85	72	ENCSR158KFO	ENCFF766ECG	https://www.encodeproject.org/files/ENCFF766ECG/@@download/ENCFF766ECG.tsv
86	73	ENCSR725TPW	ENCFF050GYO	https://www.encodeproject.org/files/ENCFF050GYO/@@download/ENCFF050GYO.tsv
87	74	ENCSR841ADZ	ENCFF232UER	https://www.encodeproject.org/files/ENCFF232UER/@@download/ENCFF232UER.tsv
88	75	ENCSR727VTD	ENCFF085GIY	https://www.encodeproject.org/files/ENCFF085GIY/@@download/ENCFF085GIY.tsv
89	76	ENCSR000BYM	ENCFF554RBN	https://www.encodeproject.org/files/ENCFF554RBN/@@download/ENCFF554RBN.tsv
90	76	ENCSR000BYM	ENCFF582THK	https://www.encodeproject.org/files/ENCFF582THK/@@download/ENCFF582THK.tsv
91	77	ENCSR571BML	ENCFF170MOO	https://www.encodeproject.org/files/ENCFF170MOO/@@download/ENCFF170MOO.tsv
92	78	ENCSR629VMZ	ENCFF612EVW	https://www.encodeproject.org/files/ENCFF612EVW/@@download/ENCFF612EVW.tsv
93	79	ENCSR544SAU	ENCFF715EVL	https://www.encodeproject.org/files/ENCFF715EVL/@@download/ENCFF715EVL.tsv
94	80	ENCSR802HPM	ENCFF187NLN	https://www.encodeproject.org/files/ENCFF187NLN/@@download/ENCFF187NLN.tsv
95	81	ENCSR899SWV	ENCFF171UCG	https://www.encodeproject.org/files/ENCFF171UCG/@@download/ENCFF171UCG.tsv
96	82	ENCSR328PVI	ENCFF495BQT	https://www.encodeproject.org/files/ENCFF495BQT/@@download/ENCFF495BQT.tsv
97	83	ENCSR436ZKE	ENCFF028GHJ	https://www.encodeproject.org/files/ENCFF028GHJ/@@download/ENCFF028GHJ.tsv
98	84	ENCSR204XBB	ENCFF661GCK	https://www.encodeproject.org/files/ENCFF661GCK/@@download/ENCFF661GCK.tsv
99	85	ENCSR424TSZ	ENCFF568GWY	https://www.encodeproject.org/files/ENCFF568GWY/@@download/ENCFF568GWY.tsv
100	86	ENCSR929KRW	ENCFF295KZV	https://www.encodeproject.org/files/ENCFF295KZV/@@download/ENCFF295KZV.tsv
101	87	ENCSR457ENP	ENCFF406YAV	https://www.encodeproject.org/files/ENCFF406YAV/@@download/ENCFF406YAV.tsv
102	88	ENCSR571RXE	ENCFF701KTC	https://www.encodeproject.org/files/ENCFF701KTC/@@download/ENCFF701KTC.tsv
103	89	ENCSR226KML	ENCFF347TXW	https://www.encodeproject.org/files/ENCFF347TXW/@@download/ENCFF347TXW.tsv
104	90	ENCSR560MDQ	ENCFF313QEE	https://www.encodeproject.org/files/ENCFF313QEE/@@download/ENCFF313QEE.tsv
105	91	ENCSR554KBK	ENCFF847OBR	https://www.encodeproject.org/files/ENCFF847OBR/@@download/ENCFF847OBR.tsv
106	91	ENCSR554KBK	ENCFF475BXK	https://www.encodeproject.org/files/ENCFF475BXK/@@download/ENCFF475BXK.tsv
107	92	ENCSR074APH	ENCFF089PWC	https://www.encodeproject.org/files/ENCFF089PWC/@@download/ENCFF089PWC.tsv
108	93	ENCSR044JAQ	ENCFF771HZE	https://www.encodeproject.org/files/ENCFF771HZE/@@download/ENCFF771HZE.tsv
109	94	ENCSR176WMG	ENCFF863IZU	https://www.encodeproject.org/files/ENCFF863IZU/@@download/ENCFF863IZU.tsv
110	95	ENCSR822AOE	ENCFF826AWU	https://www.encodeproject.org/files/ENCFF826AWU/@@download/ENCFF826AWU.tsv
111	96	ENCSR884EVS	ENCFF466JLF	https://www.encodeproject.org/files/ENCFF466JLF/@@download/ENCFF466JLF.tsv
112	97	ENCSR552YAE	ENCFF987CBJ	https://www.encodeproject.org/files/ENCFF987CBJ/@@download/ENCFF987CBJ.tsv
113	98	ENCSR543TQW	ENCFF785HWX	https://www.encodeproject.org/files/ENCFF785HWX/@@download/ENCFF785HWX.tsv
114	99	ENCSR000CPN	ENCFF811XLE	https://www.encodeproject.org/files/ENCFF811XLE/@@download/ENCFF811XLE.tsv
115	99	ENCSR000CPN	ENCFF809ACX	https://www.encodeproject.org/files/ENCFF809ACX/@@download/ENCFF809ACX.tsv
116	100	ENCSR523EDD	ENCFF267SSE	https://www.encodeproject.org/files/ENCFF267SSE/@@download/ENCFF267SSE.tsv
117	101	ENCSR534JVH	ENCFF451SDJ	https://www.encodeproject.org/files/ENCFF451SDJ/@@download/ENCFF451SDJ.tsv
118	102	ENCSR446RKD	ENCFF752DSP	https://www.encodeproject.org/files/ENCFF752DSP/@@download/ENCFF752DSP.tsv
119	103	ENCSR333FZW	ENCFF107FQU	https://www.encodeproject.org/files/ENCFF107FQU/@@download/ENCFF107FQU.tsv
120	104	ENCSR899NLW	ENCFF384UNR	https://www.encodeproject.org/files/ENCFF384UNR/@@download/ENCFF384UNR.tsv
121	105	ENCSR265NZF	ENCFF669ZMJ	https://www.encodeproject.org/files/ENCFF669ZMJ/@@download/ENCFF669ZMJ.tsv
122	106	ENCSR106SZN	ENCFF916TWO	https://www.encodeproject.org/files/ENCFF916TWO/@@download/ENCFF916TWO.tsv
123	107	ENCSR774SEX	ENCFF775YSM	https://www.encodeproject.org/files/ENCFF775YSM/@@download/ENCFF775YSM.tsv
124	108	ENCSR853WOM	ENCFF155AGD	https://www.encodeproject.org/files/ENCFF155AGD/@@download/ENCFF155AGD.tsv
125	109	ENCSR752UNJ	ENCFF535HFG	https://www.encodeproject.org/files/ENCFF535HFG/@@download/ENCFF535HFG.tsv
126	110	ENCSR951NPS	ENCFF795QSP	https://www.encodeproject.org/files/ENCFF795QSP/@@download/ENCFF795QSP.tsv
127	111	ENCSR702IGQ	ENCFF492KLT	https://www.encodeproject.org/files/ENCFF492KLT/@@download/ENCFF492KLT.tsv
128	112	ENCSR549DVY	ENCFF703VQW	https://www.encodeproject.org/files/ENCFF703VQW/@@download/ENCFF703VQW.tsv
129	113	ENCSR721HDG	ENCFF305ECJ	https://www.encodeproject.org/files/ENCFF305ECJ/@@download/ENCFF305ECJ.tsv
130	114	ENCSR922VBO	ENCFF195HSX	https://www.encodeproject.org/files/ENCFF195HSX/@@download/ENCFF195HSX.tsv
131	115	ENCSR123ZCX	ENCFF358UAY	https://www.encodeproject.org/files/ENCFF358UAY/@@download/ENCFF358UAY.tsv
132	116	ENCSR763CQW	ENCFF038KPM	https://www.encodeproject.org/files/ENCFF038KPM/@@download/ENCFF038KPM.tsv
133	117	ENCSR755LFM	ENCFF348XUN	https://www.encodeproject.org/files/ENCFF348XUN/@@download/ENCFF348XUN.tsv
134	118	ENCSR158XIJ	ENCFF017EAO	https://www.encodeproject.org/files/ENCFF017EAO/@@download/ENCFF017EAO.tsv
135	119	ENCSR367QHR	ENCFF951GNH	https://www.encodeproject.org/files/ENCFF951GNH/@@download/ENCFF951GNH.tsv
136	120	ENCSR468FBC	ENCFF069DHV	https://www.encodeproject.org/files/ENCFF069DHV/@@download/ENCFF069DHV.tsv
137	121	ENCSR069CMT	ENCFF836PKV	https://www.encodeproject.org/files/ENCFF836PKV/@@download/ENCFF836PKV.tsv
138	122	ENCSR238ZZD	ENCFF625QLJ	https://www.encodeproject.org/files/ENCFF625QLJ/@@download/ENCFF625QLJ.tsv
139	123	ENCSR272UNO	ENCFF241VXT	https://www.encodeproject.org/files/ENCFF241VXT/@@download/ENCFF241VXT.tsv
140	124	ENCSR796HLX	ENCFF904FEZ	https://www.encodeproject.org/files/ENCFF904FEZ/@@download/ENCFF904FEZ.tsv
141	125	ENCSR403SZN	ENCFF874CRV	https://www.encodeproject.org/files/ENCFF874CRV/@@download/ENCFF874CRV.tsv
142	126	ENCSR653ZJF	ENCFF505DGK	https://www.encodeproject.org/files/ENCFF505DGK/@@download/ENCFF505DGK.tsv
143	127	ENCSR425RGZ	ENCFF841RGX	https://www.encodeproject.org/files/ENCFF841RGX/@@download/ENCFF841RGX.tsv
144	128	ENCSR113HQM	ENCFF624VKT	https://www.encodeproject.org/files/ENCFF624VKT/@@download/ENCFF624VKT.tsv
145	129	ENCSR146LBD	ENCFF855LJY	https://www.encodeproject.org/files/ENCFF855LJY/@@download/ENCFF855LJY.tsv

## Sheet: Table S8
	AFP	AHR	AIRE	ALX1	ALX3	ALX4	AR	ARHGEF12	ARID3A	ARID3B	ARID5A	ARID5B	ARNT	ARNT2	ARNTL	ARNTL2	ARX	ASCL1	ASCL2	ATF1	ATF2	ATF3	ATF4	ATF5	ATF6	ATF6B	ATF7	ATOH1	BACH1	BACH2	BARHL1	BARHL2	BARX1	BARX2	BATF	BATF3	BBX	BCL2	BCL6	BCL6B	BDP1	BHLHA15	BHLHE22	BHLHE23	BHLHE40	BHLHE41	BPTF	BRCA1	BSX
ENCSR555BCP	0.15	7.01	0.01	0.03	0.03	0.01	0.14	12.54	1.7	0.89	0.17	2.8	6.55	0.33	6.36	0.24	0.01	0.03	0.02	10.94	10.16	0.28	55.41	2.57	5.05	3.34	2.94	0	8.21	0.53	0	0	0	0	0.12	0.25	26.06	0.95	1.72	0.87	6.82	0.01	0	0	0.62	0.06	14.05	1.6	0
ENCSR740OPV	36.51	18.17	0.01	0.03	0.03	0.02	0.72	48.79	5.99	3.86	1.92	9.96	29.05	1.42	18.85	0.59	0.08	0.26	0.17	35.82	41.6	2.27	261.89	19.87	27.32	31.49	24.55	0	22.06	0.84	0	0	0	0.05	0.29	0.78	91.46	2.22	12.54	3.51	26.13	0.11	0.11	0	11.65	1.87	55.24	4.88	0
ENCSR120NEA	254.5	28.23	0.08	0.07	0.09	0.05	1.03	75.1	11	9.85	2.87	16.17	42.34	3.1	43.41	1.19	0.14	0.69	0.27	55.43	59.81	3.11	441.41	38.92	41.54	56.95	38	0	34.74	1.81	0	0	0	0.06	0.38	1.21	142.77	4.65	17.45	7.87	40.91	0.17	0.11	0.02	15	2.26	95.85	7.39	0
ENCSR335GET	1350.07	37.13	0.11	0.09	0.09	0.06	1.4	109.88	14.51	13.81	3.65	28.53	59.87	3.93	59.11	1.83	0.24	0.72	0.28	82.16	88.17	6.65	621.23	55.63	62.73	84.73	56.34	0	51.01	2.54	0	0	0	0.08	0.57	1.74	215.93	7	22.73	11.76	61.71	0.17	0.11	0.02	21.65	2.8	137.59	11.25	0
ENCSR688YOZ	1352.28	41.48	0.14	0.16	0.09	0.08	1.57	144.54	21.54	19.05	4.41	38.26	82.36	4.5	76.31	1.95	0.28	0.8	0.31	103.74	115.21	13.25	766.63	75.28	80.75	125.45	73.91	0	65.08	3.26	0	0	0	0.11	0.9	2.53	282.68	7.84	31.7	17.14	80.49	0.22	0.11	0.02	45.22	3.35	183.01	13.49	0
ENCSR233IJT	679.385	41.835	0.07	0.08	0.045	0.04	1.385	88.07	21.345	9.63	10.01	27.015	51.49	6.065	41.43	9.85	0.14	0.4	0.155	56.385	69	10.585	469.28	46.28	47.405	73.58	40.22	0	63.98	2.11	0	0	0.37	0.055	0.45	1.81	149.085	4.25	19.38	8.57	43.185	0.11	0.055	0.01	40.745	13.81	97.93	12.085	0
ENCSR449GLL	679.385	49.595	0.42	0.08	0.055	0.06	1.505	93.13	28.135	12.57	15.38	51.675	66.72	6.095	46.42	10.89	0.16	0.4	0.255	79.185	91.7	11.295	555.71	47.61	56.275	86.73	44.01	0	83.91	43.53	0	0	0.37	0.065	5.66	2.39	193.085	36.82	33.15	8.88	66.055	1.27	0.055	0.01	45.625	17.7	151.73	14.495	0
ENCSR000BYK	339.798	24.8325	0.21	0.04	0.0275	0.07	0.8075	68.845	34.5075	31.16	8.01	30.1025	45.245	6.6125	25.6	5.53	0.115	21.225	0.1275	62.7275	51.955	21.8925	1270.16	425.895	38.1925	153.9	36.74	0	48.215	21.95	0.305	0	0.44	0.0925	2.99	3.65	106.312	38.595	17.355	4.8	40.1075	1.06	0.0425	0.005	34.6775	9.315	137.21	15.4225	0
ENCSR000CUC	84.9494	31.5431	0.065	0.195	0.011875	0.0175	0.279375	19.7888	91.4369	28.5775	35.4175	8.18313	34.9487	3.25312	29.975	1.985	0.10375	5.33125	8.48687	24.9619	31.6388	132.276	749.421	131.869	19.2556	152.785	27.6975	0	55.4387	7.08	0.07875	0.0175	0.73	0.023125	15.0525	9.2725	40.2181	11.8462	232.246	1.21	15.5444	0.345	2.24063	4.01625	124.379	2.68375	69.9225	6.37812	0
ENCSR905LVO	84.9494	162.033	0.105	0.195	0.011875	0.0175	0.289375	21.0987	120.737	31.4575	51.2675	9.69313	62.6487	3.26313	49.545	3.275	0.10375	5.33125	13.9069	47.2219	51.0487	147.146	856.961	143.449	34.3656	170.695	34.6875	0	180.349	7.26	0.07875	0.0175	0.73	0.023125	28.0425	17.4625	58.2781	13.2063	310.226	1.26	25.7544	0.345	2.24063	4.01625	141.849	2.73375	97.8625	9.83812	0
ENCSR545MEZ	84.9494	187.643	0.755	0.195	1.46188	0.0475	0.359375	26.0987	124.997	45.3375	92.2675	23.8231	80.4988	3.26313	74.645	3.585	0.10375	5.33125	15.4269	77.7619	78.3388	149.606	1002.68	152.809	51.6856	240.025	52.7275	0	194.079	18.94	0.07875	0.0175	0.73	0.043125	58.0125	19.5725	84.5281	82.9062	320.046	1.26	53.8144	0.455	2.24063	4.01625	179.529	2.91375	153.042	11.2081	0
ENCSR463JBR	85.1094	220.353	1.965	0.195	3.08188	0.1075	0.599375	30.6588	130.437	60.0675	131.428	50.7031	100.719	3.38313	106.325	4.195	0.14375	5.34125	15.8069	103.662	109.399	156.966	1191.98	163.119	65.5856	320.745	70.2375	0	208.799	29.86	0.10875	0.0175	0.75	0.353125	81.4925	20.6125	115.298	150.646	339.216	1.59	82.3244	0.845	2.25062	4.01625	241.719	2.98375	219.653	13.1681	0
ENCSR944FLL	85.1094	229.003	2.095	0.195	4.18187	0.1075	0.599375	39.0588	132.987	76.3175	178.298	59.1231	119.899	3.50312	134.985	4.275	0.16375	5.34125	24.9169	129.842	140.849	157.526	1328.71	168.619	80.1956	400.725	85.7875	0	217.889	40.59	0.10875	0.0175	0.75	0.353125	121.472	21.1525	149.878	189.986	346.106	1.65	113.684	0.995	2.25062	4.01625	270.609	3.09375	276.913	15.4781	0
ENCSR118TVR	42.7547	122.962	1.0475	0.0975	2.09094	0.05375	0.334688	24.0744	79.1784	40.8937	92.2087	32.5666	62.7244	3.20156	68.7975	7.6225	0.081875	2.67062	12.4684	66.5459	75.0544	80.8728	716.381	86.7544	42.9078	204.803	44.2488	0	112.134	20.395	0.054375	0.00875	0.375	0.221562	60.7963	10.7413	79.7541	95.6231	173.883	0.825	59.5972	0.8325	1.12531	2.00813	146.445	2.06688	144.131	12.6441	0
ENCSR797BPP	21.3773	71.1658	0.52375	0.05875	1.05047	0.026875	0.687344	18.4522	40.8942	20.8669	47.8194	21.8083	34.9722	3.83078	39.2437	6.65625	0.0409375	1.33531	6.29922	35.568	41.1272	40.7014	405.4	44.6922	23.6839	106.366	23.7394	0	61.4122	10.3475	0.0271875	0.004375	0.1875	1.85078	30.5831	5.51063	44.807	48.3566	92.9216	0.4575	31.8886	0.44625	0.647656	1.00406	79.7673	1.17844	76.5756	7.92203	0
ENCSR000COO	11.4487	44.4879	0.261875	0.029375	0.525234	0.0134375	10.4687	61.4111	31.1821	12.0134	27.1397	119.139	48.0811	33.4304	28.9019	24.5431	0.0204688	0.667656	3.15461	68.204	74.1686	24.7757	918.615	27.6311	36.302	94.5081	30.9947	0	84.9561	7.02875	0.0135937	0.0021875	0.10375	0.925391	15.2916	3.88531	56.5785	24.4583	59.6108	0.23875	25.9693	0.263125	0.323828	0.502031	47.8737	1.69422	75.4578	9.01102	0
ENCSR681ALA	11.9887	50.3679	0.471875	0.549375	0.785234	0.533438	14.7487	102.911	43.2921	14.0234	36.0297	165.069	76.0011	46.5004	34.7319	33.3131	0.0204688	0.727656	3.15461	92.884	101.019	36.3357	1648.46	119.211	49.902	146.118	49.1947	0	105.436	11.3987	0.0135937	0.0021875	0.19375	0.995391	15.2916	5.02531	78.5885	26.0083	88.2708	0.30875	37.0193	0.413125	0.323828	0.522031	85.4937	8.68422	116.568	15.211	0
ENCSR711NGL	12.0087	65.3779	0.531875	0.549375	0.785234	2.43344	20.9987	129.231	53.0721	17.3534	72.3797	180.209	103.571	51.2604	44.3919	34.4231	4.54047	0.757656	3.23461	123.054	128.779	99.1557	1933.8	143.391	62.252	184.248	89.7447	0	125.886	15.3387	0.0135937	0.0021875	0.55375	1.54539	15.7416	6.02531	112.179	36.6783	112.731	15.7587	55.6393	0.783125	0.443828	0.552031	104.814	10.7042	168.528	22.131	0
ENCSR000COP	6.22434	40.4939	0.355938	0.284687	4.40262	2.66672	20.8693	83.0105	44.3011	9.77672	48.2598	150.715	80.8105	54.8902	27.2259	22.2566	2.27023	0.413828	1.6273	119.717	116.259	53.6679	1736.75	77.7305	54.076	140.774	62.7473	0	88.173	7.71938	0.00679687	0.00109375	0.281875	0.772695	7.87078	4.32266	94.1093	18.4891	69.5804	7.87937	32.7146	0.391562	0.226914	0.276016	66.2418	9.16711	111.519	19.6905	0
ENCSR000COQ	3.12217	23.617	0.222969	0.142344	2.20131	1.34336	11.8047	70.2203	35.5655	19.3584	46.8849	120.562	64.8053	28.4601	51.308	55.8533	1.89012	41.8619	0.828652	125.123	122.4	38.5189	1358.62	130.755	48.703	100.792	45.9237	0	68.9365	4.42469	0.00339844	0.000546875	0.140937	1.14635	58.4204	16.6163	83.1346	43.7946	89.4252	4.59469	34.9023	0.465781	5.07346	0.138008	98.7059	6.57855	117.544	43.0703	0
ENCSR938LSP	2.20608	15.2985	0.131484	0.286172	1.11065	0.67168	9.39233	44.2601	45.1128	42.9042	25.3475	60.6261	40.3676	16.9	27.614	32.5666	0.950059	21.026	0.949326	67.3967	76.5448	23.9145	783.878	67.3776	27.3515	56.416	26.4068	0.055	45.0833	3.39734	0.00169922	0.000273438	0.540469	0.573174	29.2102	9.62316	56.2473	23.2023	46.1626	3.41234	27.0562	2.67289	2.56173	1.589	49.853	3.96428	111.437	31.5901	0
ENCSR000COU	4.14804	8.49424	0.160742	0.368086	0.605327	0.33584	9.19617	24.8801	74.6264	78.8571	14.9287	30.4181	32.3288	14.585	17.297	17.7783	0.490029	10.608	0.769663	46.4034	53.9224	20.0872	833.844	43.4988	16.1357	63.613	18.9534	0.1325	26.6916	2.87867	0.0208496	0.00513672	0.925234	0.286587	14.6701	8.93158	33.9337	12.2761	27.8913	6.05117	15.9781	2.38145	1.29086	0.919502	25.7465	2.52714	118.939	36.5101	0
ENCSR490SQH	3.36902	6.20712	0.140371	2.56904	0.357664	0.16792	7.05308	18.31	73.6582	57.4735	13.8794	15.554	28.7494	7.91251	9.7835	12.6442	0.255015	5.30899	0.519832	32.0167	38.0712	14.6136	548.257	25.2594	12.2829	38.9765	11.5767	0.33625	21.3558	2.10934	0.0204248	0.00256836	22.1626	0.143293	7.33505	5.58579	25.2218	6.51307	15.2606	4.80559	11.984	1.70072	0.715432	1.03475	14.7832	1.32857	77.2793	25.945	0
ENCSR863BUL	3.61902	14.7471	0.220371	2.63904	0.357664	0.28792	7.72308	56.27	77.1982	59.0935	16.3794	23.324	47.9694	17.0925	13.9935	16.7742	0.255015	5.30899	0.519832	48.6367	62.1712	19.8036	667.497	31.9994	22.5829	69.5965	27.5967	0.33625	39.2258	5.25934	0.0204248	0.00256836	22.1626	0.143293	7.42505	6.00579	46.4918	9.61307	19.2506	20.0656	28.464	1.70072	0.715432	1.03475	33.4632	2.63857	123.869	36.235	0
ENCSR047LLJ	3.81902	39.2371	0.290371	2.65904	0.357664	0.48792	9.95308	118.88	81.5682	61.8535	26.6594	39.454	77.2594	24.2925	22.0935	20.6442	0.255015	5.32899	0.519832	69.7467	94.4012	86.8036	833.077	37.7494	36.1029	109.347	50.2067	0.35625	60.4658	9.65934	0.0204248	0.00256836	22.1626	0.223293	7.75505	6.92579	74.1918	14.1031	42.4406	40.5556	48.854	1.90072	0.765432	1.03475	78.2332	7.15857	184.949	44.615	0
ENCSR000CUA	3.81902	41.9071	0.300371	2.65904	0.357664	0.48792	10.2331	119.2	83.7282	62.2335	27.9594	39.704	78.7394	24.3125	22.1935	20.7942	0.255015	5.32899	0.749832	70.7467	96.4212	88.3636	838.847	38.0394	36.6929	111.087	50.6667	0.35625	61.5958	10.1193	0.0204248	0.00256836	22.1626	0.223293	8.59505	7.03579	75.4118	14.9431	43.1306	41.1756	49.134	1.91072	0.765432	1.07475	79.9432	7.18857	189.219	45.085	0
ENCSR516VDS	4.03902	54.2671	0.450371	2.69904	0.357664	1.34792	15.2931	146.96	98.2182	66.5935	57.9594	56.104	105.689	29.0525	29.4235	21.7442	5.63501	5.34899	0.889832	94.9067	122.881	110.944	1094.03	60.7494	48.2629	152.677	93.9067	0.35625	83.7958	14.8493	0.0204248	0.00256836	22.2026	0.473293	9.39505	8.76579	107.942	28.0031	65.2906	57.5956	66.324	2.21072	0.925432	1.07475	103.073	10.0886	239.699	51.895	0
ENCSR000BXX	1.21476	15.6343	0.290093	0.677261	0.0894159	0.54198	4.24827	50.7575	55.097	34.8559	30.3948	39.336	53.6574	12.4181	33.8834	18.936	1.61375	1.33725	0.494958	66.4367	58.1403	37.5759	1025.85	30.9249	28.3257	136.579	41.8967	0.479063	34.839	5.43733	0.0251062	6.58564	5.55315	6.13832	31.8338	59.1939	50.728	14.8658	23.7702	14.4939	27.306	0.557681	0.261358	2.14869	37.8783	4.32214	139.44	65.8288	0
ENCSR000CPL	1.74579	13.449	0.0483488	0.119543	0.0149026	0.0969967	1.20471	29.3929	13.6945	9.90098	6.97747	11.036	27.7779	2.17969	23.9006	23.3427	0.270626	0.229541	0.262493	49.2711	45.0701	35.816	711.28	55.1458	21.8293	61.1182	21.2744	0.0798438	31.7548	1.62122	0.00418437	1.09761	0.928859	1.56639	5.31229	10.4123	45.953	29.471	56.825	2.42232	17.056	0.0929468	0.0435597	0.358115	71.5247	3.46369	75.7583	26.5465	0
ENCSR212AMA	547.326	35.359	0.618349	25.4495	0.0149026	0.156997	2.82471	130.363	41.7845	22.061	10.3575	66.186	69.7579	50.1397	33.4906	25.8827	0.290626	0.359541	2.78249	81.5311	90.4601	67.306	906.14	80.4258	42.5093	148.788	51.9244	0.0798438	64.9348	10.3412	0.00418437	1.09761	1.16886	2.20639	5.91229	12.1623	98.703	46.451	69.185	20.8723	46.696	0.632947	0.0735597	0.408115	105.405	5.47369	177.668	35.6465	0
ENCSR495UXA	1241.05	60.169	1.19835	45.2895	0.0149026	0.256997	5.32471	211.983	67.3145	34.151	14.6375	105.186	112.138	88.4097	42.7906	30.6127	0.320626	0.439541	5.73249	114.451	129.8	85.686	1106.56	100.176	62.0793	234.218	85.0144	0.0798438	92.6448	16.1612	0.00418437	1.09761	1.44886	3.17639	6.02229	13.1423	143.013	61.941	79.555	36.8623	75.306	0.872947	0.0935597	0.408115	130.645	8.21369	279.248	46.9065	0
ENCSR896QPD	2104.22	84.189	1.66835	67.6895	0.0149026	0.626997	7.48471	306.713	103.105	48.651	19.1175	147.266	153.548	124.64	50.7706	34.2127	0.350626	0.479541	9.90249	149.731	175.26	89.726	1326.16	122.686	82.7093	323.688	118.534	0.0798438	118.755	22.7412	0.00418437	1.09761	2.01886	3.96639	6.77229	14.2523	198.343	77.551	87.725	57.0023	102.236	1.07295	0.10356	0.408115	150.095	10.3837	386.168	57.7965	0
ENCSR907KDH	3592.79	106.999	2.66835	85.9295	0.0149026	0.976997	9.34471	382.163	132.985	63.861	23.8975	190.206	196.888	162.74	58.1106	38.5227	0.350626	0.629541	13.1125	184.541	216.76	93.306	1540.68	148.376	102.569	406.348	156.724	0.109844	146.155	30.3312	0.00418437	1.09761	2.83886	4.37639	7.16229	15.0723	242.243	94.231	97.885	74.4323	127.366	1.48295	0.11356	0.408115	170.325	12.6037	495.038	69.9565	0
ENCSR363BVC	3663.05	162.489	3.01835	86.0295	0.0149026	1.197	11.3747	433.073	555.055	73.951	31.9475	211.446	236.738	177.08	64.2306	41.3227	1.66063	8.97954	16.8425	210.991	252.21	120.906	1769.35	171.356	122.789	475.638	195.104	20.9198	180.655	34.5812	0.0441844	1.09761	2.83886	6.27639	7.93229	16.4323	274.373	105.821	105.955	87.3023	154.416	1.68295	0.11356	0.408115	217.675	14.0237	582.778	81.2765	0
ENCSR930URM	3915.27	186.749	13.5483	86.1695	0.0149026	1.217	11.9247	478.033	753.975	81.781	38.6275	233.306	264.588	180.58	70.4306	45.3727	2.25063	11.5995	33.0725	240.991	278.03	134.446	1961.59	199.266	139.379	539.418	217.094	48.3198	214.565	35.8412	0.0441844	1.09761	2.92886	11.9164	8.49229	18.4023	306.233	113.381	110.425	96.9723	173.266	1.91295	0.15356	0.408115	336.555	44.2537	648.828	90.1465	0
ENCSR857VKL	4126.11	221.899	17.0583	86.1695	0.0149026	1.247	12.6047	531.313	941.865	91.091	45.5175	254.966	295.088	187.93	76.8606	49.4927	3.42063	17.4695	43.0525	270.101	304.9	150.976	2164.08	232.986	158.089	610.848	242.384	65.9798	250.385	38.6612	0.0641844	1.09761	2.95886	15.2264	8.74229	20.2923	340.973	121.941	114.635	104.322	194.146	2.22295	0.16356	0.408115	387.415	50.5737	719.348	99.5165	0
ENCSR286KWP	4837.18	281.709	31.4483	86.2295	2.5149	1.367	13.4947	614.293	1246.46	108.521	57.3875	289.146	346.458	197.62	88.0206	59.1627	5.31063	24.8795	62.1325	320.551	354.96	213.666	2551.31	293.746	188.599	733.228	286.064	116.3	322.095	42.4012	0.0841844	1.09761	3.05886	20.9464	9.90229	25.6923	394.043	135.151	124.785	117.852	229.156	3.05295	0.26356	0.408115	514.715	78.3137	832.148	114.506	0
ENCSR777ONH	5270.94	313.909	38.8283	86.8695	2.5149	1.437	14.1547	654.683	1392.06	116.721	64.0875	304.346	374.938	203.88	93.4006	63.4827	6.27063	28.6795	71.7125	344.571	377.54	223.626	2718.76	320.126	204.129	787.358	307.064	126.72	351.855	44.6812	0.0841844	1.09761	3.22886	24.3464	10.7923	27.6423	423.703	141.901	130.045	126.992	247.716	3.43295	0.27356	0.408115	566.955	101.864	899.878	123.176	0
ENCSR702IMR	5724.24	336.139	39.0883	102.95	2.5149	1.557	16.2747	738.923	1408.57	126.931	65.9475	337.986	414.318	238.8	101.871	68.0727	6.28063	28.7395	72.7725	373.601	423.51	234.266	2877.31	332.346	225.479	848.688	339.324	126.72	383.665	51.6112	0.104184	1.09761	3.37886	24.9664	10.8523	28.1723	466.223	157.041	138.825	140.272	278.046	3.47295	0.28356	0.408115	582.215	103.184	1006.78	137.646	0
ENCSR499NEL	5725.29	383.399	39.2283	103	2.5149	1.607	23.2947	801.223	1424.15	134.211	70.4375	367.556	466.148	258.75	109.351	70.2027	6.40063	30.9995	73.7825	407.371	465.46	248.966	3082.23	350.036	244.669	904.758	383.144	126.72	409.615	56.4312	0.134184	1.09761	3.37886	25.3264	11.6923	29.3723	501.523	163.921	151.325	163.572	306.186	3.99295	0.28356	0.408115	594.115	103.634	1110.33	145.956	0
ENCSR861SOG	5727.06	429.789	39.3783	103.17	2.5149	1.707	30.4047	870.933	1445.1	142.051	75.9975	394.016	524.598	282.45	120.831	72.4827	6.47063	32.9895	74.6125	439.661	508.55	268.326	3321.25	371.196	264.329	971.428	433.394	126.72	433.255	62.6912	0.134184	1.09761	3.43886	25.6864	12.2323	31.9023	532.003	171.061	162.025	195.612	333.796	4.68295	0.28356	0.408115	609.475	104.004	1217.4	155.116	0
ENCSR572FXC	5728.16	475.229	39.4783	103.2	2.5149	1.797	38.8247	937.963	1461.74	149.591	81.1275	430.756	586.618	303.59	130.251	74.8027	6.57063	34.9695	75.4325	480.621	561.93	272.046	3571.58	385.256	287.719	1034.18	482.574	126.72	462.055	69.7212	0.134184	1.09761	3.50886	25.9164	13.1423	33.0523	574.503	178.121	173.715	221.852	368.956	4.74295	0.28356	0.408115	633.315	104.674	1332.77	168.016	0
ENCSR222IGR	5746.11	517.439	39.5083	103.23	2.5149	1.847	46.5347	1005.42	1478.06	157.431	85.7675	464.666	642.158	337.14	137.361	78.3827	6.86063	39.4995	75.7825	515.861	608.87	291.376	3793.52	404.856	308.919	1104.16	526.374	126.72	489.445	77.2412	0.164184	1.09761	3.56886	26.1064	13.9123	34.4323	611.903	185.821	182.705	248.262	400.686	5.34295	0.28356	0.408115	647.385	105.134	1433.54	184.866	0
ENCSR413LXW	6124.51	539.429	39.6283	136.76	2.5149	1.947	48.6047	1067.73	1492.15	164.561	89.9375	493.416	676.958	370.78	144.561	81.9127	6.88063	39.5895	78.5525	542.011	647.89	296.086	3996.45	423.686	327.339	1169.61	548.744	126.72	515.175	83.0212	0.164184	1.09761	3.92886	26.3664	14.4023	35.4223	644.603	200.341	187.685	265.502	422.966	5.61295	0.28356	0.408115	661.285	105.734	1501.94	193.786	0
ENCSR759WPF	6897.08	579.699	39.8083	176.22	2.5149	2.007	51.3947	1151.77	1503.68	171.411	92.9575	527.046	717.158	413.99	152.411	86.8327	6.88063	39.5995	80.0725	576.601	691.69	328.466	4210.36	438.126	352.109	1235.08	579.724	126.72	550.965	90.0812	0.164184	1.09761	4.04886	27.1464	15.0223	36.4423	691.553	216.021	193.385	283.522	452.086	5.75295	0.29356	0.438115	681.145	107.924	1592.94	204.696	0
ENCSR029FTY	7486.51	601.809	40.1683	193.06	2.5149	2.077	53.6347	1228.11	1525.78	182.641	97.2075	561.396	756.068	446.59	159.911	91.4527	6.88063	39.7195	83.2225	606.301	735.15	338.066	4392.85	455.596	371.269	1315.65	608.624	126.72	579.625	96.0612	0.164184	1.09761	4.34886	27.9364	15.3423	37.3823	732.683	231.401	202.945	300.112	478.906	5.88295	0.29356	0.438115	698.695	109.794	1692.38	215.386	0
ENCSR410DUZ	7567.6	640.869	40.2283	211.86	2.5149	2.327	56.9347	1267.24	1536.36	186.441	102.517	579.676	802.658	464.58	169.391	93.6627	6.88063	39.7495	83.4325	637.411	779.93	392.636	4622.38	468.826	391.209	1382.31	661.634	126.72	605.985	103.891	0.164184	1.09761	4.41886	27.9964	16.1823	38.3523	775.283	247.061	211.075	314.892	504.356	5.97295	0.31356	0.438115	717.215	110.914	1791.83	223.026	0
ENCSR000COX	7567.68	667.609	40.2783	212.1	2.5149	2.337	57.9147	1303.07	1549.26	191.451	107.887	593.966	830.718	465.25	200.681	110.573	6.88063	39.7495	93.5525	667.051	805.31	397.116	5481.98	477.876	408.469	1430.26	682.794	126.72	640.505	106.601	0.164184	1.09761	4.46886	30.1864	17.4023	38.5023	815.313	250.341	282.675	315.412	514.536	6.96295	0.44356	0.438115	793.885	133.614	1850.54	252.926	0
ENCSR677MYO	7568.22	692.609	40.3783	212.23	2.5149	3.677	63.4147	1338.7	1557.77	195.361	120.607	610.006	863.608	470.19	208.171	113.063	9.48063	39.7495	93.7225	696.111	839.82	424.776	5728.61	487.886	423.799	1468.54	727.134	126.72	667.965	112.111	0.184184	1.09761	4.46886	31.4664	17.6823	39.7123	849.643	265.711	302.515	327.752	540.256	6.96295	0.60356	0.438115	812.765	136.244	1921.95	263.716	0
ENCSR620ZNQ	7569.36	718.249	40.4183	212.49	2.5149	4.157	71.6147	1374.55	1563.55	199.421	143.137	624.846	895.958	475.86	216.001	115.253	13.0306	39.7895	93.7525	724.041	873.5	442.466	5967.85	500.506	439.849	1506.87	774.764	126.72	691.315	116.141	0.184184	1.09761	4.49886	32.1864	17.9223	41.2923	889.933	281.571	329.085	340.462	562.486	7.23295	0.85356	0.438115	838.785	139.484	1986.46	272.506	0
ENCSR364IBB	7578.47	727.499	40.4383	212.71	2.5149	6.077	80.1647	1405.48	1570.33	202.871	160.507	638.296	922.938	480.6	226.611	116.523	16.0006	39.8595	93.8525	750.381	907.55	452.246	6239.32	516.026	454.099	1539.16	819.684	126.72	712.195	120.121	0.184184	1.09761	4.49886	33.2964	18.1423	41.7723	932.263	295.561	349.025	356.142	588.166	7.49295	0.93356	0.438115	883.365	150.454	2042.36	280.146	0
ENCSR317LMH	7597.48	776.239	40.5483	212.99	2.5549	9.167	91.5147	1467.58	1586.22	209.321	203.587	671.376	978.948	492.74	238.031	119.043	24.0206	39.8795	94.0525	804.471	963.6	489.806	6722.52	553.456	484.089	1605.18	899.784	126.72	757.835	127.241	0.224184	1.09761	4.52886	34.6364	18.6623	43.8923	1008.78	325.001	386.275	384.682	632.576	8.01295	1.19356	0.608115	908.705	153.574	2159.71	297.486	0
ENCSR575OHC	7598.34	789.639	40.6183	213.05	2.5549	11.887	100.035	1493.92	1598.26	214.061	228.447	684.116	1005.12	497.63	244.551	120.253	28.6806	39.8895	94.1325	831.171	988.29	532.466	6984.47	575.946	495.939	1640.38	941.254	126.72	777.545	131.831	0.224184	1.09761	4.59886	35.1164	18.8923	44.9823	1043.57	336.961	405.315	399.502	649.956	8.53295	1.29356	0.638115	937.945	162.914	2211.46	302.306	0
ENCSR547TNE	7618.3	810.239	40.6183	213.05	2.5549	13.607	104.885	1516.24	1690.36	217.581	247.617	702.306	1020.42	510.67	251.591	121.293	32.2506	41.9895	97.0125	857.191	1013.86	594.576	7215.49	603.316	507.089	1675.55	969.314	136.38	811.655	135.591	0.224184	1.09761	4.59886	39.2064	18.8923	51.0323	1070.49	385.581	429.995	414.142	670.696	8.53295	1.29356	0.638115	951.075	162.914	2283.45	318.646	0
ENCSR423LLK	7618.84	841.599	40.6583	213.13	2.5549	16.787	111.785	1545.53	1698.73	220.261	268.627	717.346	1048.76	516.67	256.681	122.413	36.0306	41.9895	97.0725	884.961	1038.96	629.256	7463.37	620.786	520.919	1705.19	1005.61	136.38	833.055	139.231	0.224184	1.09761	4.90886	44.0064	19.1223	52.3723	1104.22	398.071	446.005	427.932	690.086	8.74295	1.53356	0.638115	962.675	164.914	2339.79	325.966	0
ENCSR995ORR	7618.84	860.879	40.6983	213.25	2.5549	18.547	119.225	1573.6	1705.01	223.891	290.197	734.136	1077.12	521.75	266.431	123.843	39.0706	41.9895	97.0725	912.901	1069.94	693.076	7702.96	632.056	535.039	1740.45	1047.57	136.38	852.875	143.311	0.224184	1.09761	4.95886	44.5964	19.7223	53.8423	1135.25	412.331	470.145	439.942	711.436	8.91295	1.76356	0.638115	983.105	169.624	2404.41	333.406	0
ENCSR027EJD	7619.17	883.789	40.7783	213.49	2.5549	20.527	125.185	1608.76	1715.28	227.341	306.917	751.086	1107.06	528.13	276.081	125.273	42.2806	41.9895	97.3725	944.981	1099.87	708.826	7969.87	654.746	549.189	1776.47	1090.6	136.38	878.025	148.981	0.224184	1.09761	4.95886	49.3764	20.0023	54.7023	1171.19	430.181	484.375	452.002	735.556	9.23295	2.90356	0.638115	1007.81	173.294	2468.73	342.696	0
ENCSR239BBI	7619.26	918.819	40.8483	213.64	2.6849	21.497	128.615	1641.01	1726.07	231.341	320.817	765.206	1136.73	534.71	279.431	127.483	45.0006	42.1095	97.6325	972.251	1124.2	714.336	8211.29	677.346	564.229	1811.16	1118	136.38	896.545	153.611	0.224184	1.11761	5.03886	51.8564	20.4423	55.9923	1196.06	446.621	494.965	465.452	761.096	9.28295	3.07356	0.758115	1019.44	175.694	2531.76	352.366	0
ENCSR806ESH	7619.71	944.379	40.8683	213.64	2.6849	23.107	134.435	1666.48	1732.23	235.141	352.397	788.216	1163.97	539.72	285.611	128.613	48.2506	42.1095	97.6925	1002.51	1151.57	830.816	8454.2	693.976	575.269	1844.73	1154.72	136.38	923.615	156.991	0.224184	1.11761	5.03886	51.9464	20.8923	56.7223	1228.85	458.941	509.765	482.592	778.326	9.43295	3.16356	0.808115	1031.66	178.214	2579.91	357.756	0
ENCSR522XTV	7620.04	967.649	41.0283	213.83	2.6849	24.777	141.085	1691.75	1741.02	237.801	369.527	801.246	1189.09	545.06	291.401	130.133	51.8806	42.1095	97.8425	1026.54	1172.5	845.096	8686.44	716.826	588.579	1878.31	1184.21	136.38	941.155	160.851	0.224184	1.11761	5.06886	63.4864	22.4323	57.8323	1258.75	472.281	526.195	494.772	797.176	9.71295	3.19356	0.808115	1050.04	180.084	2635.98	365.736	0
ENCSR652AWW	7620.4	989.749	41.1283	213.87	2.6849	26.087	148.285	1724.94	1749.57	242.841	385.977	817.266	1219.82	550.73	298.551	131.613	54.8906	42.1095	97.9125	1055.86	1204.59	858.446	8959.77	734.956	604.539	1914.54	1233.86	136.38	967.905	166.101	0.224184	1.11761	5.20886	64.8064	22.4323	58.5723	1299.73	488.251	546.715	509.792	824.276	9.94295	3.40356	0.808115	1080.23	183.404	2710.01	373.756	0
ENCSR891JVD	7634.87	1002.85	41.2283	214.01	2.6849	27.017	155.655	1759.9	1754.26	246.981	398.197	825.536	1246.97	555.3	308.151	132.753	57.2006	42.2695	97.9425	1079.81	1234.07	959.656	9195.11	754.516	617.569	1946.5	1271.2	136.38	984.995	169.101	0.224184	1.11761	5.24886	65.2064	22.8523	59.7523	1321.57	501.281	565.175	525.512	844.576	9.94295	3.52356	0.808115	1118.36	191.004	2768.73	379.716	0
ENCSR094RGI	7635.21	1042.21	41.4583	214.01	2.7149	31.747	167.065	1813.53	1770.45	253.661	441.137	853.006	1299.52	567.15	322.031	135.223	64.3406	42.3595	98.0625	1127.86	1284.25	996.466	9679.45	788.876	642.269	2015.36	1336.86	136.38	1022.72	175.811	0.254184	1.11761	5.42886	66.8064	23.8323	62.0523	1380.01	526.441	595.045	557.742	881.646	10.4129	3.79356	0.808115	1159.33	197.414	2881.65	390.456	0
ENCSR576UKA	7637.77	1060.51	41.5183	214.13	2.7149	33.397	173.605	1841.38	1778.94	256.861	459.207	864.886	1326.24	572.87	327.121	137.283	66.8106	42.3595	98.2225	1149.81	1306.02	1021.1	9933.1	801.106	655.299	2046.27	1372.74	136.38	1040.99	179.591	0.254184	1.11761	5.53886	67.6364	24.7523	64.0923	1406.63	539.061	610.385	574.182	900.306	10.4529	3.93356	0.838115	1179.13	202.134	2935.14	396.826	0
ENCSR699YJR	7638.07	1070.43	41.5283	214.27	2.7149	34.267	175.595	1850.79	1781.82	257.461	461.887	867.936	1333.52	573.97	329.621	137.793	67.1406	42.3695	98.3425	1159.25	1313.91	1024.6	10005.4	803.216	658.999	2049.25	1377.06	136.38	1058.46	180.461	0.254184	1.11761	5.55886	67.6664	24.8623	64.6223	1418.49	543.461	613.265	577.762	906.016	10.5829	3.93356	0.848115	1182.26	202.504	2950.71	399.366	0
ENCSR447IJE	7638.17	1089.4	41.6183	214.51	2.7149	35.517	182.405	1879.21	1791.43	260.271	480.187	886.436	1359.02	580.93	334.001	139.023	70.5906	42.3695	98.5525	1185.16	1335.88	1068.26	10244.6	831.686	672.259	2084.77	1411.51	136.38	1076.7	184.421	0.254184	1.13761	5.69886	70.7464	25.6123	65.9823	1451.68	556.581	625.315	590.812	925.576	10.8029	4.00356	0.848115	1194.99	203.304	3011.29	406.756	0
ENCSR096USV	7638.39	1096.99	41.6383	214.82	2.7149	37.307	186.615	1903.49	1798.47	263.641	488.257	894.116	1381.57	584.94	340.471	139.723	73.4306	42.4195	98.6325	1205.51	1359.83	1090.84	10491.6	853.996	683.509	2116.14	1446.03	136.38	1091.15	187.211	0.254184	1.13761	5.71886	71.4264	26.0423	67.0823	1473.12	566.221	639.765	601.812	942.796	10.9929	4.10356	0.848115	1220.68	204.654	3059.65	412.086	0
ENCSR086DZF	7638.54	1120.14	41.7783	215.38	2.7149	40.837	190.015	1932.35	1807.44	266.471	499.757	908.666	1410.95	592.72	345.111	141.103	76.3506	42.4395	98.9425	1235.25	1382.24	1119.06	10823.1	872.816	698.689	2157.22	1480.03	136.38	1111.17	190.041	0.274184	1.13761	5.87886	93.0864	26.3223	68.8323	1509.05	580.871	650.575	616.822	962.106	11.2929	4.38356	0.848115	1236.81	205.904	3118.4	420.206	0
ENCSR545WAC	7639.02	1130.75	41.8883	215.89	2.7149	45.377	194.865	1960.53	1821.47	270.991	511.667	919.196	1439.14	599.78	349.931	142.553	79.5306	42.4595	99.1625	1256.58	1405.89	1127.22	11077.3	886.956	711.029	2194.11	1519.71	136.38	1127.49	194.361	0.294184	1.13761	5.90886	94.1764	26.6723	70.0223	1539.08	596.061	668.405	630.802	980.506	11.5629	4.50356	0.928115	1256.13	207.604	3175.79	427.286	0
ENCSR531RKI	7701.22	1141.21	42.0583	216.13	2.7449	46.417	202.245	1985.87	1829.55	275.431	529.567	929.486	1466.88	604.82	359.651	143.573	82.8706	42.6195	99.3725	1288.33	1434.16	1145.42	11445.8	909.186	722.949	2233.64	1559.11	136.38	1158.47	198.151	0.314184	1.13761	6.15886	97.6264	27.1423	71.3623	1565.13	609.921	687.335	655.082	996.226	11.9529	5.48356	0.928115	1316.45	213.424	3229.78	433.736	0
ENCSR572EET	7701.3	1141.95	42.0583	216.39	3.0049	46.427	204.345	1995.18	1879.91	324.291	530.657	930.796	1482.98	628.27	361.581	146.803	83.9306	42.7495	99.4125	1301.83	1485.94	1153.65	11636.2	914.896	732.519	2266.71	1571.74	136.55	1183.19	202.441	0.384184	1.15761	7.92886	97.6264	27.1423	72.3623	1588.53	617.271	696.445	657.132	1003.67	13.6029	5.51356	0.948115	1316.62	213.454	3317.8	450.766	0
ENCSR158KFO	3850.65	586.995	21.0292	108.195	1.50245	23.2235	103.852	1010.5	946.527	163.73	272.499	489.948	753.114	314.875	186.15	73.5813	41.9653	21.3748	49.7162	676.141	755.945	601.343	6125.36	551.243	373.365	1155.79	790.292	68.2749	604.157	135.756	0.192092	0.578804	6.02443	48.8382	15.5511	37.3262	807.386	313.225	385.873	329.036	516.968	7.28147	3.33678	0.474057	668.697	107.197	1704.54	261.463	0
ENCSR725TPW	3850.78	594.975	21.0392	108.235	1.79245	23.2335	110.272	1028.48	948.597	164.69	292.529	504.938	776.004	323.245	199.83	73.9213	105.815	21.4248	49.8162	690.831	773.465	605.283	6451.12	567.743	379.845	1216.18	810.762	68.2949	613.497	137.906	0.192092	0.578804	6.08443	48.8882	16.7511	38.2462	820.296	324.515	424.353	334.076	524.038	7.31147	3.46678	0.474057	711.447	110.627	1729.96	263.053	0
ENCSR841ADZ	3850.78	599.745	21.0392	108.235	1.79245	23.2335	111.442	1033.59	948.807	164.94	293.919	509.988	780.294	324.855	204.13	73.9913	108.125	21.4348	49.8362	692.911	777.505	606.883	6469.11	568.083	381.535	1218.85	812.652	68.2949	616.107	138.566	0.192092	0.578804	6.08443	48.8982	16.8611	38.4162	825.286	328.205	429.243	334.146	525.998	7.32147	3.47678	0.474057	715.837	111.157	1738.73	263.443	0
ENCSR727VTD	3850.96	615.055	21.2892	109.795	3.62245	27.3135	116.772	1058.49	961.087	190.61	307.699	520.728	825.984	342.365	211.2	82.6413	115.675	38.0048	51.0962	718.471	812.735	620.693	6676.26	597.863	398.925	1282.63	832.742	68.2949	642.547	146.706	0.252092	3.7488	24.4244	51.2082	16.9011	40.5162	886.566	341.685	435.533	341.716	549.008	7.80147	3.79678	0.494057	725.347	123.857	1847.37	317.223	0
ENCSR000BYM	1925.48	314.627	10.6446	54.9624	1.81123	14.6767	58.4112	569.878	509.844	103.39	177.654	266.119	434.347	180.782	110.05	52.1607	57.8727	19.0274	25.5481	392.345	425.203	317.536	3636.27	397.916	205.822	747.352	430.091	34.1475	325.054	74.0278	0.126046	1.8744	100.777	26.9441	8.45057	25.2631	453.468	171.148	238.946	170.998	279.769	4.85074	1.90839	0.277029	415.279	141.163	952.862	167.462	0.04
ENCSR571BML	1925.65	317.457	10.6646	54.9724	1.89123	14.6867	58.8612	577.948	512.504	105.18	186.614	267.779	439.507	184.282	114.75	53.0507	62.0127	19.1974	28.5981	396.105	431.253	327.526	3819.48	404.866	208.802	771.652	434.871	34.1475	326.364	74.2878	0.126046	1.8744	101.297	30.4141	8.98057	26.5831	456.408	172.008	256.656	172.668	283.229	18.9107	2.22839	0.277029	433.429	146.403	962.692	168.662	0.04
ENCSR629VMZ	1925.65	318.287	10.6646	54.9824	1.90123	14.6867	58.9412	581.478	513.994	106.43	190.194	268.459	442.867	184.942	117.2	53.1907	62.5627	19.2474	28.9581	396.865	433.333	334.296	3928.61	411.586	209.392	789.562	439.421	34.1475	327.314	74.5778	0.196046	1.8744	102.267	31.4541	9.44057	27.0131	457.428	172.618	263.816	173.278	284.999	44.5207	2.38839	0.277029	439.609	147.403	967.112	169.022	0.04
ENCSR544SAU	1925.65	321.937	10.6846	54.9824	1.90123	14.6867	59.0012	589.668	515.044	107.5	191.324	270.609	446.427	185.112	120.48	53.4607	62.5927	19.2474	29.8181	397.905	436.743	335.886	3949.97	412.806	210.892	801.072	441.251	37.9675	331.204	74.9478	0.196046	1.8744	102.267	32.6141	9.66057	27.1131	460.168	174.308	266.446	173.438	287.139	44.6407	2.41839	0.277029	442.279	147.533	976.532	169.602	0.04
ENCSR802HPM	1925.67	324.427	10.7146	54.9824	1.90123	14.6867	59.0912	599.438	515.884	110.5	193.154	272.299	451.287	185.432	123.79	54.0107	62.6927	19.2474	30.6881	399.865	441.753	337.126	3976.55	414.806	212.472	820.902	444.031	43.5775	338.414	76.0978	0.196046	1.8744	102.267	35.1941	10.2806	27.5431	464.978	175.358	268.186	173.498	289.569	44.6407	2.41839	0.277029	447.559	147.813	987.062	170.852	0.04
ENCSR899SWV	2213.22	357.567	11.2646	75.8724	2.03123	14.7967	73.9812	693.158	545.304	128.02	206.534	334.899	500.787	230.232	136.4	58.3907	64.2827	19.3874	33.0081	434.315	497.313	359.076	4200.23	436.876	238.992	917.682	480.711	43.6075	374.734	84.5678	0.196046	2.2144	103.117	36.7841	12.5806	29.0831	552.408	201.028	299.276	191.048	321.479	49.1307	2.77839	0.957029	487.079	154.643	1108.62	182.372	0.04
ENCSR328PVI	3073.65	379.657	11.5846	93.3124	2.03123	14.9267	75.5812	777.158	558.404	136.72	208.864	370.459	535.827	268.232	144.05	62.7207	64.2827	19.4174	33.9781	465.695	539.643	370.356	4373.77	450.286	261.012	978.912	506.721	43.6075	405.554	92.9878	0.196046	2.2144	103.547	37.1841	12.8406	29.5531	601.598	218.608	306.716	206.458	350.649	49.1907	2.77839	0.957029	503.879	155.193	1212.32	192.982	0.04
ENCSR436ZKE	4220.01	400.407	11.9346	115.742	2.03123	15.2067	77.9812	860.618	580.124	149.01	212.414	402.359	574.087	305.612	150.36	66.9107	64.2927	19.5674	36.6381	496.865	578.763	379.166	4571.57	468.666	282.202	1047.97	537.531	43.6075	434.664	100.308	0.196046	2.2144	103.987	37.6441	13.1406	30.7231	647.978	234.648	314.316	226.148	377.889	49.3307	2.78839	1.02703	519.839	156.193	1314.5	204.732	0.04
ENCSR204XBB	4517.12	423.997	12.2946	136.172	2.03123	15.3067	80.1012	962.688	601.654	161.96	215.484	449.729	618.887	347.462	159.98	71.3907	64.2927	19.5674	39.2281	533.905	623.413	386.816	4757.04	486.456	304.482	1114.89	571.941	43.6075	467.034	107.038	0.276046	2.2144	104.257	38.1441	13.4506	31.7831	693.678	250.928	325.876	243.528	405.969	49.4807	2.82839	1.02703	537.229	157.633	1420.52	215.462	0.04
ENCSR424TSZ	5533.08	449.077	13.1146	155.602	2.03123	15.5167	81.8412	1052.91	632.494	178.2	219.674	493.449	661.437	392.432	169.3	76.9007	64.2927	19.7074	41.6481	567.615	670.733	395.086	4967.53	508.626	325.722	1206.7	608.951	43.6075	498.564	115.568	0.346046	2.2144	104.917	38.7441	13.9706	33.2131	743.598	272.158	335.816	262.578	434.879	49.8207	2.82839	1.02703	556.349	160.023	1522.52	229.302	0.04
ENCSR929KRW	6767.7	473.157	13.4246	178.392	2.03123	15.7567	84.0012	1130.41	652.354	189.35	223.354	525.139	696.747	430.312	175	81.3807	64.2927	19.9374	44.9881	601.065	708.473	401.846	5177.34	528.636	344.572	1272.39	635.941	43.6075	525.294	122.048	0.346046	2.2144	105.477	39.1541	14.4806	34.0031	789.648	285.848	343.366	283.828	459.509	49.9307	2.82839	1.06703	573.519	161.463	1611.09	238.332	0.04
ENCSR457ENP	6767.85	483.507	13.4246	178.392	2.03123	15.7767	86.4112	1151.19	652.954	189.82	227.864	535.129	704.497	432.492	180.03	81.5507	64.2927	19.9374	44.9881	603.705	714.503	405.176	5218.1	529.646	349.812	1276.48	642.371	43.6075	529.644	122.268	0.346046	2.2144	105.477	39.4941	14.8606	34.2531	804.598	287.828	357.326	285.428	464.429	50.0007	2.90839	1.06703	586.569	164.983	1627.61	240.822	0.04
ENCSR571RXE	6767.85	494.897	13.4346	178.432	2.03123	15.7767	88.4712	1171.59	655.784	190.68	240.964	548.589	714.697	433.592	186.27	81.9807	64.2927	19.9374	45.1081	608.065	721.623	412.046	5281.84	531.106	354.272	1280.29	647.921	43.6075	537.424	122.818	0.346046	2.2144	105.477	39.5741	16.4006	35.0731	813.028	289.728	379.576	287.728	467.489	50.2007	2.92839	1.06703	594.629	168.763	1650.98	242.162	0.04
ENCSR226KML	6768.1	501.627	13.4346	178.432	2.03123	15.7767	92.5212	1183.88	655.944	191.01	244.474	550.149	718.447	433.662	187.77	83.0507	64.2927	19.9874	45.2281	609.765	725.573	413.936	5310.18	612.256	357.982	1282.99	649.131	43.6075	541.054	123.328	0.346046	2.2144	105.477	39.5741	17.9706	35.0831	816.378	290.358	384.146	287.978	469.749	54.1207	2.97839	1.06703	602.259	168.873	1656.42	242.752	0.04
ENCSR560MDQ	6769.53	552.687	13.5746	178.632	2.03123	15.8567	99.6412	1246.82	671.824	198.68	249.004	579.709	775.057	455.072	195.47	84.8007	64.3727	22.4274	46.0781	644.635	769.153	433.416	5530.46	630.026	378.102	1348.17	693.261	43.6075	567.784	128.308	0.406046	2.2144	105.477	39.9541	18.2806	36.5531	853.938	298.888	398.056	313.218	498.009	54.6307	2.98839	1.06703	616.269	169.523	1758.63	251.092	0.04
ENCSR554KBK	3384.86	289.614	6.86229	89.3362	1.01561	8.07337	52.0306	662.754	394.332	103.34	128.537	300.77	412.168	237.876	103.375	43.4453	32.2813	12.2587	23.6141	337.353	401.736	225.133	2905.75	330.183	197.176	1623.07	366.401	21.8287	293.212	66.6489	0.213023	1.1072	52.7486	20.132	9.49029	19.8215	438.559	152.989	204.248	173.554	259.245	27.6254	1.49419	0.533514	317.964	84.9267	956.971	129.686	0.02
ENCSR074APH	3384.97	340.944	6.91229	89.3562	1.01561	8.15337	59.1306	736.824	407.932	110.25	133.007	335.49	474.828	263.416	113.075	46.5353	32.4213	14.3187	24.2441	383.473	456.386	247.603	3168.25	346.823	222.226	1697.17	418.901	21.8287	329.622	72.7789	0.213023	1.1072	52.8086	20.332	10.0703	21.3815	484.589	161.899	216.498	196.904	294.565	28.0054	1.50419	0.533514	329.234	85.9367	1077.92	146.756	0.02
ENCSR044JAQ	3385.21	384.974	7.01229	89.3562	1.01561	8.19337	67.0206	805.804	423.122	118.78	139.167	373.87	544.018	286.646	120.215	49.1853	32.5013	15.8087	25.2841	424.023	516.226	252.253	3454.55	364.783	247.956	1777.39	480.111	21.8287	363.882	80.6389	0.213023	1.1072	52.8086	20.422	10.6303	23.0615	530.689	170.669	229.168	226.614	335.405	28.3654	1.50419	0.533514	354.034	86.6167	1196.65	160.076	0.02
ENCSR176WMG	3553.2	431.544	7.07229	89.3562	1.01561	8.26337	74.7006	875.644	437.802	127.06	144.497	407.84	600.598	317.776	129.555	53.1153	32.7013	20.0987	25.9141	455.923	575.316	259.523	3701.29	381.433	269.906	1851.59	524.841	21.8287	398.422	87.9389	0.213023	1.1072	52.8386	20.522	11.0503	24.6615	576.589	178.829	238.268	249.024	376.665	28.8254	1.52419	0.533514	361.534	86.9567	1305.28	177.926	0.02
ENCSR822AOE	4444.16	462.814	7.24229	114.496	1.01561	8.34337	77.3706	964.294	452.052	135.6	147.417	448.39	641.368	362.896	136.355	57.5053	32.7213	20.1987	27.8541	496.093	622.916	268.953	3912.86	396.183	294.296	1921.1	552.641	21.8287	428.732	94.4289	0.213023	1.1072	52.9086	21.052	11.3403	26.0915	621.739	196.239	243.978	268.744	403.495	28.9054	1.52419	0.533514	380.054	89.0667	1398.91	187.856	0.02
ENCSR884EVS	5213.05	485.644	7.51229	138.696	1.01561	8.46337	80.1506	1064.3	464.042	143.95	150.297	486.89	682.688	409.196	144.455	61.9853	32.7313	20.2787	29.2141	531.803	669.696	299.073	4136.89	410.523	320.396	1986.05	587.541	21.8287	467.992	102.589	0.213023	1.1072	53.0886	21.572	11.4003	27.2115	673.669	213.979	250.878	287.184	434.925	28.9554	1.52419	0.603514	399.274	89.5667	1509.1	201.896	0.02
ENCSR552YAE	5911.11	529.944	7.91229	165.286	1.01561	8.58337	83.1806	1160.39	479.822	154.35	153.717	526.66	724.188	449.876	154.455	66.7453	32.7313	20.3387	31.8141	566.023	718.136	313.313	4340.16	427.393	344.966	2061.82	618.441	21.8287	502.332	109.439	0.213023	1.1072	53.3686	22.132	12.1003	28.0515	725.379	232.489	258.728	308.794	469.125	29.1554	1.52419	0.603514	419.594	94.7867	1616.39	212.636	0.02
ENCSR543TQW	6767.01	555.434	8.11229	197.696	1.01561	8.70337	86.0706	1249.97	496.482	163.48	157.087	563.95	765.528	494.846	162.845	71.0253	32.7313	20.4387	33.8341	599.403	769.346	336.633	4565.63	444.413	370.566	2139.97	651.831	21.8287	539.572	118.139	0.213023	1.1072	53.6386	23.012	12.1003	28.8815	774.689	252.749	264.368	329.264	502.135	29.2754	1.53419	0.603514	439.444	95.7967	1715.23	223.296	0.02
ENCSR000CPN	3383.53	277.742	4.07615	100.863	0.927806	4.41669	43.0353	654.002	259.576	88.0251	80.3936	294.795	410.804	267.723	90.5225	52.4277	16.3657	10.3293	16.917	331.206	438.478	172.587	2478.04	226.947	203.228	1145.08	345.39	10.9144	301.206	67.6245	0.106512	0.5536	26.8193	11.506	6.05014	16.3608	423.155	130.759	153.189	164.752	260.052	14.9627	0.767097	0.301757	244.227	62.2434	950.671	116.583	0.125
ENCSR523EDD	3841.39	342.582	16.6061	100.953	0.927806	4.54669	44.7053	750.862	818.186	104.355	92.3036	334.235	481.484	285.103	102.403	60.3677	18.0457	23.1193	38.637	400.626	497.748	214.947	2968.03	283.467	237.888	1293.22	398.52	68.2344	374.966	72.2345	0.106512	0.5536	27.0793	19.616	6.70014	18.9608	488.705	146.639	162.139	180.392	301.592	15.3927	0.797097	0.301757	413.517	107.973	1088.38	135.493	0.125
ENCSR534JVH	4059.34	381.902	19.3961	100.953	0.927806	4.57669	45.5453	804.722	1003.97	112.625	99.4436	356.515	513.354	290.603	109.213	64.9177	19.3157	28.7193	54.037	434.356	528.088	231.467	3175.22	314.247	257.068	1365.51	424.67	87.9844	415.466	74.1145	0.126512	0.5536	27.0793	22.726	6.97014	20.9908	522.995	155.139	168.779	187.362	325.442	15.5727	0.837097	0.301757	466.107	114.213	1165.1	145.833	0.125
ENCSR446RKD	4877.16	436.642	33.5261	100.953	2.70781	4.64669	46.5353	891.322	1412.81	131.675	110.674	391.495	567.584	299.033	118.283	74.6777	20.8657	36.4693	74.577	492.376	576.258	302.947	3539.48	378.237	288.878	1496.71	476.5	144.314	489.566	77.3045	0.126512	0.5536	27.1593	29.496	8.15014	24.4108	579.565	168.149	178.319	201.772	363.852	16.3027	0.887097	0.321757	607.577	149.613	1293.51	164.743	0.125
ENCSR333FZW	4883.55	451.242	34.3661	101.343	2.97781	6.52669	48.6253	956.092	1422.94	140.465	119.584	402.115	595.494	399.363	138.853	91.1277	21.1457	63.0993	75.247	514.856	621.198	307.547	3762.57	392.267	306.138	1573.2	500.18	144.514	514.056	87.9545	2.67651	3.0936	27.2193	29.966	8.44014	27.6408	606.275	183.529	208.709	209.902	388.882	18.5927	9.7771	0.401757	644.687	180.083	1387.37	172.313	0.145
ENCSR899NLW	4885.27	456.852	34.7761	101.603	2.97781	6.80669	50.5853	1012.35	1427.99	145.715	127.284	409.225	608.864	485.523	157.683	101.388	21.9757	92.3393	75.567	526.316	656.058	310.557	3924.74	404.697	319.938	1632.74	518.1	144.514	527.646	98.5345	4.69651	5.4936	27.2193	30.446	10.0701	32.1908	629.125	201.359	227.619	213.452	411.212	21.1027	20.4671	0.401757	653.867	219.513	1462.42	177.243	0.145
ENCSR265NZF	4885.62	484.752	34.8261	101.603	2.97781	6.87669	50.9153	1051.34	1442.03	150.955	134.984	423.875	639.414	487.593	169.873	102.588	21.9957	92.3393	76.457	551.006	683.768	329.317	4103.32	416.927	332.698	1683.44	540.03	144.514	549.186	101.024	4.69651	5.4936	28.1493	30.526	13.4401	38.3308	647.135	214.079	235.269	260.612	425.722	21.2227	20.7071	0.401757	667.937	219.813	1514.43	187.823	0.145
ENCSR106SZN	4885.62	494.202	34.8261	101.603	2.97781	6.87669	51.2753	1060.41	1448.39	152.325	139.824	426.945	644.864	488.643	173.323	102.948	21.9957	92.3393	77.007	554.956	691.498	329.797	4124.25	417.787	336.038	1690.57	542.95	144.514	560.156	102.764	4.69651	5.4936	28.2093	30.626	16.0201	40.6008	660.045	222.569	265.749	263.512	430.662	22.2127	20.8171	0.401757	670.707	220.933	1527.55	188.653	0.145
ENCSR774SEX	5020.11	512.212	35.2661	101.663	2.97781	6.89669	52.1253	1085.23	1558.47	158.645	145.444	440.185	668.814	495.803	178.693	108.258	24.3057	98.2993	94.727	576.116	710.948	442.907	4370.78	435.427	347.848	1766.44	565.53	148.724	577.606	104.014	4.71651	5.5036	92.6493	46.986	16.6401	41.9108	674.415	228.529	271.829	273.052	442.192	22.6927	20.9371	0.401757	711.077	230.493	1585.68	194.243	0.145
ENCSR853WOM	5020.11	513.392	35.2661	101.663	2.97781	6.89669	52.2153	1086.2	1560.27	159.495	145.754	440.285	669.624	495.813	180.053	108.438	24.3157	98.2993	94.817	577.536	711.168	442.907	4385.53	435.897	348.028	1770.16	565.84	150.724	578.206	104.064	4.71651	5.5036	92.6493	46.986	16.6401	41.9208	675.775	233.589	272.269	273.052	445.642	22.7027	20.9571	0.401757	711.977	230.493	1587	195.203	0.145
ENCSR752UNJ	5020.11	514.252	35.2661	101.663	2.97781	6.89669	52.3953	1087.06	1560.27	159.545	145.774	440.795	670.504	495.823	180.313	108.538	24.3157	98.2993	94.817	577.546	711.928	443.137	4391.09	435.997	348.978	1782.05	567.4	150.724	578.786	104.124	4.71651	5.5036	93.9793	47.026	16.7101	41.9408	676.595	233.639	273.549	273.102	446.072	22.7027	20.9571	0.401757	712.107	230.563	1588.12	195.633	0.145
ENCSR951NPS	5022.51	552.672	35.4161	101.663	2.97781	6.91669	53.3553	1114.52	1574.61	165.265	150.794	452.725	698.764	502.503	185.093	115.268	25.1557	105.409	97.937	598.696	734.688	790.117	4618.27	466.497	360.698	1852.04	588.35	150.724	591.696	105.774	4.72651	5.5236	144.879	47.646	17.8201	43.3408	692.385	238.599	285.429	283.712	460.612	24.6827	20.9571	0.401757	770.727	231.253	1644.78	201.483	0.145
ENCSR702IGQ	5063.96	578.722	35.9761	101.703	2.97781	7.01669	54.8153	1151.64	1661.17	172.725	159.304	468.595	731.864	512.813	191.633	123.618	26.4957	114.859	112.677	621.136	763.188	799.267	4896.77	492.077	375.908	1922.22	614.15	152.984	613.616	109.084	4.73651	5.5236	222.899	58.056	18.9301	46.3108	711.925	247.629	293.259	294.972	477.692	25.3327	21.0071	0.401757	798.557	238.593	1713.94	207.503	0.145
ENCSR549DVY	5136.84	605.052	36.1661	101.703	2.97781	7.12669	56.6153	1180.57	1696.23	178.705	169.884	482.295	762.134	522.463	195.983	129.558	27.4457	123.789	117.377	645.936	787.228	841.917	5237.65	516.877	390.298	1982.41	634.85	155.144	634.226	111.804	4.75651	5.5236	338.059	66.876	19.6701	48.2308	730.045	256.579	297.759	306.972	492.972	25.5927	21.0171	0.401757	849.027	241.583	1764.24	212.773	0.175
ENCSR721HDG	2572.89	354.286	18.1131	50.8515	1.4989	3.58834	29.0926	623.191	856.338	92.5825	89.8068	251.382	401.242	264.422	102.586	73.1088	14.0578	64.2997	59.8135	340.993	414.264	532.383	2835.11	275.358	205.334	1024.18	330.37	77.5722	338.958	57.2372	2.37826	2.7668	236.14	33.883	12.7101	25.5754	386.987	132.85	155.63	161.616	267.071	16.9463	10.5635	0.230879	439.994	121.177	927.225	111.646	0.0875
ENCSR922VBO	2572.9	359.426	18.1131	50.8515	1.5289	3.58834	29.3626	630.271	857.078	93.5725	95.2268	253.752	406.152	265.212	108.826	75.7588	14.1678	64.3497	62.3235	344.343	420.964	541.663	3190.54	283.618	207.534	1044.82	335.87	77.5722	341.388	57.3372	2.37826	2.7668	296.65	45.243	16.7301	27.2154	390.117	133.73	172.49	162.506	270.291	17.8663	10.6735	0.230879	456.444	122.167	933.895	112.876	0.0875
ENCSR123ZCX	2576.52	394.456	18.2131	50.8515	1.5289	3.61834	30.3326	660.251	869.548	99.9825	99.4668	263.462	431.752	271.692	113.406	82.3788	15.2078	69.9797	65.4535	365.423	443.944	986.613	3428.23	310.498	219.014	1108.33	358.28	77.5722	354.068	58.9572	2.37826	2.7668	343.44	46.063	17.4201	28.0754	404.437	138.98	180.5	170.716	284.691	19.0863	10.9335	0.280879	510.154	123.507	990.495	118.686	0.0875
ENCSR763CQW	2576.59	423.036	18.4231	50.8515	1.5289	3.61834	30.3926	666.811	872.708	109.883	122.427	281.952	452.562	271.712	143.926	82.7088	15.2078	69.9997	66.6935	389.593	475.354	987.683	3508.35	312.488	234.694	1139.05	367.49	77.5722	371.178	74.3972	2.37826	2.7668	343.5	46.063	40.1001	28.2754	458.777	199.57	185.98	170.786	308.351	19.1163	10.9335	0.280879	534.394	123.577	1071.18	120.456	0.0875
ENCSR755LFM	2577.64	441.696	18.4931	52.4215	1.5289	5.99834	42.0326	705.151	880.628	127.663	131.717	307.692	499.442	306.152	153.136	87.6188	62.5078	70.2297	67.6335	423.433	519.684	998.283	3755.59	334.508	254.914	1196.36	407.13	77.6122	400.348	79.8372	2.37826	3.8868	347.32	48.933	40.7101	29.8454	548.167	223.03	196.4	177.866	337.131	19.3263	11.0035	0.420879	545.124	132.767	1172.29	135.496	0.1475
ENCSR158XIJ	2758.92	475.416	29.9031	52.4615	1.5989	6.09834	52.5126	722.701	908.978	152.803	168.997	332.492	532.542	307.662	199.896	99.7188	62.5178	93.7397	70.9635	478.753	570.924	1006.06	4059.03	374.288	273.924	1301.15	432.33	77.6222	425.388	106.077	2.37826	3.8868	347.41	49.093	51.0001	47.3354	585.937	243.44	272.11	186.406	371.011	19.5463	11.1335	1.24088	581.094	134.277	1296.35	160.316	0.1475
ENCSR367QHR	2759.59	493.736	52.1131	52.4815	1.6789	6.19834	59.0826	734.961	927.668	177.893	204.707	348.962	562.402	309.352	237.666	107.879	62.5578	120.54	73.1735	524.213	609.724	1010.34	4346.29	426.468	287.454	1404.95	454.1	77.6922	443.288	129.027	2.41826	3.8868	347.51	49.513	58.8001	57.0354	609.627	259.42	337.25	192.956	393.901	19.6163	11.3535	2.19088	613.144	135.867	1392.92	180.676	0.1775
ENCSR468FBC	2760.65	505.276	63.1531	52.5015	1.7389	6.25834	63.0126	741.671	939.698	193.583	232.857	358.412	578.402	310.742	260.706	111.799	62.6378	144.15	77.9235	563.913	640.384	1024.67	4650.4	463.288	300.344	1477.58	466.53	77.7322	455.958	138.177	2.41826	3.8868	347.66	49.863	69.4601	69.1354	620.217	267.99	365.32	199.476	407.111	19.7663	11.4735	3.01088	666.684	136.857	1452.31	195.116	0.1775
ENCSR069CMT	2762.1	530.976	69.2831	52.5315	1.7789	6.34834	76.2426	756.371	957.188	212.073	258.577	375.142	609.652	311.652	321.706	118.309	62.6478	157.88	79.1235	619.243	690.604	1047.82	4893.52	493.388	318.624	1559.35	494.25	77.7322	481.848	161.747	2.47826	3.8868	347.77	50.093	74.0101	75.5354	656.007	285.32	436.77	202.916	446.671	19.8163	11.6235	6.12088	704.104	139.797	1579.95	219.386	0.1775
ENCSR238ZZD	2762.13	546.396	69.2931	52.6215	1.7789	6.35834	77.7926	783.111	958.228	213.183	261.707	378.982	618.232	314.042	329.826	118.629	62.7778	157.89	79.4135	624.373	702.624	1049.94	4935.13	494.648	324.554	1568.73	498.8	77.7322	491.888	162.377	2.47826	3.8868	347.81	50.163	74.9301	75.7654	669.547	304.46	446.76	205.346	455.181	20.6163	11.9835	6.12088	706.904	145.357	1598.64	223.436	0.1775
ENCSR272UNO	2762.13	556.646	69.2931	52.6215	1.7789	6.35834	78.6426	787.931	959.288	213.323	262.907	382.102	621.362	314.372	332.426	118.669	62.7778	157.89	79.5335	625.533	705.894	1050.51	4953.8	495.248	326.044	1572.18	500.2	77.7322	493.688	162.587	2.47826	3.8868	347.81	50.163	75.1001	75.9254	673.477	308.8	470.11	205.436	456.931	20.6163	12.1235	6.12088	709.244	145.657	1604.93	223.676	0.1775
ENCSR796HLX	2762.13	565.766	69.2931	52.6215	1.7789	6.35834	79.9426	792.391	961.298	213.423	265.557	384.932	624.202	314.802	335.046	118.679	62.7778	157.97	79.7335	626.473	708.464	1051.45	4970.64	496.168	327.314	1577.21	501.81	77.7322	495.938	162.877	2.47826	3.8868	347.81	50.163	75.4001	76.0254	677.877	312.41	485.99	205.566	458.561	20.6163	12.3235	6.12088	711.394	146.277	1609.32	224.176	0.1775
ENCSR403SZN	2762.13	566.606	69.2931	52.6215	1.7789	6.35834	80.0626	796.071	961.398	213.833	266.537	386.342	626.752	314.992	335.986	118.739	62.7778	157.97	80.4135	626.933	709.064	1051.81	4996.12	496.288	329.484	1582.37	503.09	79.7122	500.808	162.887	2.47826	3.8868	347.81	50.213	75.4601	76.1554	678.957	315.68	486.87	205.646	461.821	20.6163	12.4435	6.12088	712.264	146.277	1616.47	229.756	0.1775
ENCSR653ZJF	2762.13	571.106	69.2931	52.6215	1.7789	6.35834	80.2226	804.331	963.428	215.213	270.367	389.322	631.892	315.112	339.636	118.859	62.7778	157.97	80.5935	628.393	712.804	1055.51	5024.17	496.848	331.224	1591.72	505.13	84.0222	504.778	163.277	2.47826	3.8868	347.81	51.083	75.6401	76.1954	681.987	317.85	490.97	205.716	465.281	21.0463	12.4835	6.12088	714.574	147.967	1625.31	230.276	0.1775
ENCSR425RGZ	2762.13	579.646	69.2931	52.7015	1.7789	6.35834	80.8626	819.921	966.628	218.093	276.077	393.172	641.032	315.672	343.766	119.229	62.7878	157.98	80.7535	632.133	716.894	1062.97	5072.96	498.808	333.954	1610.92	511.38	90.3322	510.788	163.977	2.47826	3.8868	347.81	51.633	76.7401	77.0454	688.047	319.82	507.41	206.266	470.231	21.7463	12.7235	6.12088	720.854	153.197	1639.14	231.396	0.1775
ENCSR113HQM	2762.13	595.426	69.2931	52.7015	1.7789	6.35834	81.6626	828.711	968.158	218.913	280.877	396.422	645.312	317.432	348.856	119.389	62.8178	157.99	80.8335	634.803	721.904	1065.13	5106.46	499.568	336.744	1614.3	513.18	90.3322	516.778	164.377	2.47826	3.8868	347.81	51.653	77.4501	78.0154	690.947	321.59	514.89	206.926	472.831	21.9663	12.7535	6.12088	726.994	153.857	1647.17	231.806	0.1775
ENCSR146LBD	2762.13	600.196	69.3031	52.7715	1.7789	6.35834	83.1026	832.591	968.978	219.503	282.217	399.432	648.152	317.722	350.596	119.819	62.8178	157.99	80.9735	635.523	723.504	1066.5	5116.1	499.788	337.574	1617.36	514.54	90.3322	518.078	164.627	2.47826	3.8868	347.81	52.713	77.9401	78.3154	692.487	322.29	520.17	207.326	474.221	21.9663	12.9435	6.12088	740.654	153.977	1653.51	232.046	0.1775
[truncated: 662 more columns]

## Sheet: Table S9
	BiosampleID	Biosample name	Epigenomic profile	Experiment	File accession	URL
0	1	HepG2	DNase-human	ENCSR000EJV	ENCFF000SQK	https://www.encodeproject.org/files/ENCFF000SQK/@@download/ENCFF000SQK.bam
1	1	HepG2	CTCF-human	ENCSR000DUG	ENCFF001HNK	https://www.encodeproject.org/files/ENCFF001HNK/@@download/ENCFF001HNK.bam
2	1	HepG2	H3K27ac-human	ENCSR000AMO	ENCFF000BEZ	https://www.encodeproject.org/files/ENCFF000BEZ/@@download/ENCFF000BEZ.bam
3	1	HepG2	H3K4me3-human	ENCSR000AMP	ENCFF942HPS	https://www.encodeproject.org/files/ENCFF942HPS/@@download/ENCFF942HPS.bam
4	1	HepG2	H3K36me3-human	ENCSR000AMB	ENCFF094ABT	https://www.encodeproject.org/files/ENCFF094ABT/@@download/ENCFF094ABT.bam
5	1	HepG2	H3K27me3-human	ENCSR000AOL	ENCFF000BFF	https://www.encodeproject.org/files/ENCFF000BFF/@@download/ENCFF000BFF.bam
6	1	HepG2	H3K9me3-human	ENCSR000ATD	ENCFF000BEU	https://www.encodeproject.org/files/ENCFF000BEU/@@download/ENCFF000BEU.bam
7	1	HepG2	H3K4me1-human	ENCSR000APV	ENCFF000BEM	https://www.encodeproject.org/files/ENCFF000BEM/@@download/ENCFF000BEM.bam
8	2	K562	DNase-human	ENCSR000EKS	ENCFF000SVO	https://www.encodeproject.org/files/ENCFF000SVO/@@download/ENCFF000SVO.bam
9	2	K562	CTCF-human	ENCSR000DMA	ENCFF000RWA	https://www.encodeproject.org/files/ENCFF000RWA/@@download/ENCFF000RWA.bam
10	2	K562	H3K27ac-human	ENCSR000AKP	ENCFF070PWH	https://www.encodeproject.org/files/ENCFF070PWH/@@download/ENCFF070PWH.bam
11	2	K562	H3K4me3-human	ENCSR668LDD	ENCFF572OAS	https://www.encodeproject.org/files/ENCFF572OAS/@@download/ENCFF572OAS.bam
12	2	K562	H3K36me3-human	ENCSR000DWB	ENCFF001FWE	https://www.encodeproject.org/files/ENCFF001FWE/@@download/ENCFF001FWE.bam
13	2	K562	H3K27me3-human	ENCSR000AKQ	ENCFF937NEW	https://www.encodeproject.org/files/ENCFF937NEW/@@download/ENCFF937NEW.bam
14	2	K562	H3K9me3-human	ENCSR000APE	ENCFF000BYT	https://www.encodeproject.org/files/ENCFF000BYT/@@download/ENCFF000BYT.bam
15	2	K562	H3K4me1-human	ENCSR000EWC	ENCFF196QGZ	https://www.encodeproject.org/files/ENCFF196QGZ/@@download/ENCFF196QGZ.bam
16	3	GM12878	DNase-human	ENCSR000EMT	ENCFF996CVE	https://www.encodeproject.org/files/ENCFF996CVE/@@download/ENCFF996CVE.bam
17	3	GM12878	CTCF-human	ENCSR000DZN	ENCFF119SGJ	https://www.encodeproject.org/files/ENCFF119SGJ/@@download/ENCFF119SGJ.bam
18	3	GM12878	H3K27ac-human	ENCSR000AKC	ENCFF197QHX	https://www.encodeproject.org/files/ENCFF197QHX/@@download/ENCFF197QHX.bam
19	3	GM12878	H3K4me3-human	ENCSR057BWO	ENCFF056GPS	https://www.encodeproject.org/files/ENCFF056GPS/@@download/ENCFF056GPS.bam
20	3	GM12878	H3K36me3-human	ENCSR000AKE	ENCFF750QYL	https://www.encodeproject.org/files/ENCFF750QYL/@@download/ENCFF750QYL.bam
21	3	GM12878	H3K27me3-human	ENCSR000DRX	ENCFF360FJT	https://www.encodeproject.org/files/ENCFF360FJT/@@download/ENCFF360FJT.bam
22	3	GM12878	H3K9me3-human	ENCSR000AOX	ENCFF000AUG	https://www.encodeproject.org/files/ENCFF000AUG/@@download/ENCFF000AUG.bam
23	3	GM12878	H3K4me1-human	ENCSR000AKF	ENCFF000ARY	https://www.encodeproject.org/files/ENCFF000ARY/@@download/ENCFF000ARY.bam
24	4	MCF-7	DNase-human	ENCSR000EPH	ENCFF001DYM	https://www.encodeproject.org/files/ENCFF001DYM/@@download/ENCFF001DYM.bam
25	4	MCF-7	CTCF-human	ENCSR000DMO	ENCFF856ODM	https://www.encodeproject.org/files/ENCFF856ODM/@@download/ENCFF856ODM.bam
26	4	MCF-7	H3K27ac-human	ENCSR000EWR	ENCFF000VFM	https://www.encodeproject.org/files/ENCFF000VFM/@@download/ENCFF000VFM.bam
27	4	MCF-7	H3K4me3-human	ENCSR000DWJ	ENCFF001FXP	https://www.encodeproject.org/files/ENCFF001FXP/@@download/ENCFF001FXP.bam
28	4	MCF-7	H3K36me3-human	ENCSR000EWO	ENCFF000VGC	https://www.encodeproject.org/files/ENCFF000VGC/@@download/ENCFF000VGC.bam
29	4	MCF-7	H3K27me3-human	ENCSR761DLU	ENCFF540XQZ	https://www.encodeproject.org/files/ENCFF540XQZ/@@download/ENCFF540XQZ.bam
30	4	MCF-7	H3K9me3-human	ENCSR999WHE	ENCFF219SML	https://www.encodeproject.org/files/ENCFF219SML/@@download/ENCFF219SML.bam
31	4	MCF-7	H3K4me1-human	ENCSR493NBY	ENCFF006ZCS	https://www.encodeproject.org/files/ENCFF006ZCS/@@download/ENCFF006ZCS.bam
32	5	H1	DNase-human	ENCSR000EMU	ENCFF923SKV	https://www.encodeproject.org/files/ENCFF923SKV/@@download/ENCFF923SKV.bam
33	5	H1	CTCF-human	ENCSR000DLK	ENCFF000RSA	https://www.encodeproject.org/files/ENCFF000RSA/@@download/ENCFF000RSA.bam
34	5	H1	H3K27ac-human	ENCSR880SUY	ENCFF885HKU	https://www.encodeproject.org/files/ENCFF885HKU/@@download/ENCFF885HKU.bam
35	5	H1	H3K4me3-human	ENCSR443YAS	ENCFF285ZJI	https://www.encodeproject.org/files/ENCFF285ZJI/@@download/ENCFF285ZJI.bam
36	5	H1	H3K36me3-human	ENCSR925LJZ	ENCFF830VSZ	https://www.encodeproject.org/files/ENCFF830VSZ/@@download/ENCFF830VSZ.bam
37	5	H1	H3K27me3-human	ENCSR928HYM	ENCFF315OGP	https://www.encodeproject.org/files/ENCFF315OGP/@@download/ENCFF315OGP.bam
38	5	H1	H3K9me3-human	ENCSR000APZ	ENCFF007ZNX	https://www.encodeproject.org/files/ENCFF007ZNX/@@download/ENCFF007ZNX.bam
39	5	H1	H3K4me1-human	ENCSR271TFS	ENCFF986IPF	https://www.encodeproject.org/files/ENCFF986IPF/@@download/ENCFF986IPF.bam
40	6	HeLa-S3	DNase-human	ENCSR000ENO	ENCFF688AHB	https://www.encodeproject.org/files/ENCFF688AHB/@@download/ENCFF688AHB.bam
41	6	HeLa-S3	CTCF-human	ENCSR000DUB	ENCFF001HNA	https://www.encodeproject.org/files/ENCFF001HNA/@@download/ENCFF001HNA.bam
42	6	HeLa-S3	H3K27ac-human	ENCSR000AOC	ENCFF821BHR	https://www.encodeproject.org/files/ENCFF821BHR/@@download/ENCFF821BHR.bam
43	6	HeLa-S3	H3K4me3-human	ENCSR340WQU	ENCFF286DPW	https://www.encodeproject.org/files/ENCFF286DPW/@@download/ENCFF286DPW.bam
44	6	HeLa-S3	H3K36me3-human	ENCSR000AOD	ENCFF221BLP	https://www.encodeproject.org/files/ENCFF221BLP/@@download/ENCFF221BLP.bam
45	6	HeLa-S3	H3K27me3-human	ENCSR000DTY	ENCFF847OPB	https://www.encodeproject.org/files/ENCFF847OPB/@@download/ENCFF847OPB.bam
46	6	HeLa-S3	H3K9me3-human	ENCSR000AQO	ENCFF000BBH	https://www.encodeproject.org/files/ENCFF000BBH/@@download/ENCFF000BBH.bam
47	6	HeLa-S3	H3K4me1-human	ENCSR000APW	ENCFF945WUY	https://www.encodeproject.org/files/ENCFF945WUY/@@download/ENCFF945WUY.bam
48	7	IMR-90	DNase-human	ENCSR000EKG	ENCFF000STK	https://www.encodeproject.org/files/ENCFF000STK/@@download/ENCFF000STK.bam
49	7	IMR-90	CTCF-human	ENCSR000EFI	ENCFF066FGA	https://www.encodeproject.org/files/ENCFF066FGA/@@download/ENCFF066FGA.bam
50	7	IMR-90	H3K27ac-human	ENCSR002YRE	ENCFF843EAG	https://www.encodeproject.org/files/ENCFF843EAG/@@download/ENCFF843EAG.bam
51	7	IMR-90	H3K4me3-human	ENCSR087PFU	ENCFF823PVZ	https://www.encodeproject.org/files/ENCFF823PVZ/@@download/ENCFF823PVZ.bam
52	7	IMR-90	H3K36me3-human	ENCSR437ORF	ENCFF293LEM	https://www.encodeproject.org/files/ENCFF293LEM/@@download/ENCFF293LEM.bam
53	7	IMR-90	H3K27me3-human	ENCSR431UUY	ENCFF502XME	https://www.encodeproject.org/files/ENCFF502XME/@@download/ENCFF502XME.bam
54	7	IMR-90	H3K9me3-human	ENCSR055ZZY	ENCFF067PJK	https://www.encodeproject.org/files/ENCFF067PJK/@@download/ENCFF067PJK.bam
55	7	IMR-90	H3K4me1-human	ENCSR831JSP	ENCFF064SDE	https://www.encodeproject.org/files/ENCFF064SDE/@@download/ENCFF064SDE.bam
56	9	SK-N-SH	DNase-human	ENCSR000ELQ	ENCFF000TDZ	https://www.encodeproject.org/files/ENCFF000TDZ/@@download/ENCFF000TDZ.bam
57	9	SK-N-SH	CTCF-human	ENCSR000EIC	ENCFF436XSF	https://www.encodeproject.org/files/ENCFF436XSF/@@download/ENCFF436XSF.bam
58	9	SK-N-SH	H3K27ac-human	ENCSR564IGJ	ENCFF667SOQ	https://www.encodeproject.org/files/ENCFF667SOQ/@@download/ENCFF667SOQ.bam
59	9	SK-N-SH	H3K4me3-human	ENCSR975GZA	ENCFF709DML	https://www.encodeproject.org/files/ENCFF709DML/@@download/ENCFF709DML.bam
60	9	SK-N-SH	H3K36me3-human	ENCSR978CNH	ENCFF597EKS	https://www.encodeproject.org/files/ENCFF597EKS/@@download/ENCFF597EKS.bam
61	9	SK-N-SH	H3K27me3-human	ENCSR914QOK	ENCFF638UKY	https://www.encodeproject.org/files/ENCFF638UKY/@@download/ENCFF638UKY.bam
62	9	SK-N-SH	H3K9me3-human	ENCSR657OGA	ENCFF939WSK	https://www.encodeproject.org/files/ENCFF939WSK/@@download/ENCFF939WSK.bam
63	9	SK-N-SH	H3K4me1-human	ENCSR661BMA	ENCFF063ABF	https://www.encodeproject.org/files/ENCFF063ABF/@@download/ENCFF063ABF.bam
64	10	PC-3	DNase-human	ENCSR052AWE	ENCFF707NLD	https://www.encodeproject.org/files/ENCFF707NLD/@@download/ENCFF707NLD.bam
65	10	PC-3	CTCF-human	ENCSR359LOD	ENCFF209PKW	https://www.encodeproject.org/files/ENCFF209PKW/@@download/ENCFF209PKW.bam
66	10	PC-3	H3K27ac-human	ENCSR826UTD	ENCFF681OSL	https://www.encodeproject.org/files/ENCFF681OSL/@@download/ENCFF681OSL.bam
67	10	PC-3	H3K4me3-human	ENCSR275NCH	ENCFF422CEI	https://www.encodeproject.org/files/ENCFF422CEI/@@download/ENCFF422CEI.bam
68	10	PC-3	H3K36me3-human	ENCSR849APH	ENCFF787RYQ	https://www.encodeproject.org/files/ENCFF787RYQ/@@download/ENCFF787RYQ.bam
69	10	PC-3	H3K27me3-human	ENCSR881TWJ	ENCFF834KFN	https://www.encodeproject.org/files/ENCFF834KFN/@@download/ENCFF834KFN.bam
70	10	PC-3	H3K9me3-human	ENCSR339ZMJ	ENCFF557EJK	https://www.encodeproject.org/files/ENCFF557EJK/@@download/ENCFF557EJK.bam
71	10	PC-3	H3K4me1-human	ENCSR566UMF	ENCFF297RXW	https://www.encodeproject.org/files/ENCFF297RXW/@@download/ENCFF297RXW.bam
72	11	Panc1	DNase-human	ENCSR000EPT	ENCFF207AIO	https://www.encodeproject.org/files/ENCFF207AIO/@@download/ENCFF207AIO.bam
73	11	Panc1	CTCF-human	ENCSR203QEB	ENCFF393CEV	https://www.encodeproject.org/files/ENCFF393CEV/@@download/ENCFF393CEV.bam
74	11	Panc1	H3K27ac-human	ENCSR000EXK	ENCFF000VJG	https://www.encodeproject.org/files/ENCFF000VJG/@@download/ENCFF000VJG.bam
75	11	Panc1	H3K4me3-human	ENCSR000EXI	ENCFF000VJB	https://www.encodeproject.org/files/ENCFF000VJB/@@download/ENCFF000VJB.bam
76	11	Panc1	H3K36me3-human	ENCSR000FCM	ENCFF356QYS	https://www.encodeproject.org/files/ENCFF356QYS/@@download/ENCFF356QYS.bam
77	11	Panc1	H3K27me3-human	ENCSR000FCO	ENCFF511UTM	https://www.encodeproject.org/files/ENCFF511UTM/@@download/ENCFF511UTM.bam
78	11	Panc1	H3K9me3-human	ENCSR000FCN	ENCFF254YJX	https://www.encodeproject.org/files/ENCFF254YJX/@@download/ENCFF254YJX.bam
79	11	Panc1	H3K4me1-human	ENCSR000EXJ	ENCFF000VIN	https://www.encodeproject.org/files/ENCFF000VIN/@@download/ENCFF000VIN.bam
80	12	liver	DNase-human	ENCSR562FNN	ENCFF434AMR	https://www.encodeproject.org/files/ENCFF434AMR/@@download/ENCFF434AMR.bam
81	12	liver	CTCF-human	ENCSR254YRM	ENCFF977MAY	https://www.encodeproject.org/files/ENCFF977MAY/@@download/ENCFF977MAY.bam
82	12	liver	H3K27ac-human	ENCSR981UJA	ENCFF395RUY	https://www.encodeproject.org/files/ENCFF395RUY/@@download/ENCFF395RUY.bam
83	12	liver	H3K4me3-human	ENCSR344TLI	ENCFF566UVE	https://www.encodeproject.org/files/ENCFF566UVE/@@download/ENCFF566UVE.bam
84	12	liver	H3K36me3-human	ENCSR080QVO	ENCFF096XVX	https://www.encodeproject.org/files/ENCFF096XVX/@@download/ENCFF096XVX.bam
85	12	liver	H3K27me3-human	ENCSR666FYM	ENCFF510ASZ	https://www.encodeproject.org/files/ENCFF510ASZ/@@download/ENCFF510ASZ.bam
86	12	liver	H3K9me3-human	ENCSR614JFD	ENCFF890IWF	https://www.encodeproject.org/files/ENCFF890IWF/@@download/ENCFF890IWF.bam
87	12	liver	H3K4me1-human	ENCSR489DUV	ENCFF844NNA	https://www.encodeproject.org/files/ENCFF844NNA/@@download/ENCFF844NNA.bam
88	13	stomach	DNase-human	ENCSR082XEU	ENCFF337HBY	https://www.encodeproject.org/files/ENCFF337HBY/@@download/ENCFF337HBY.bam
89	13	stomach	CTCF-human	ENCSR037GKL	ENCFF910IYH	https://www.encodeproject.org/files/ENCFF910IYH/@@download/ENCFF910IYH.bam
90	13	stomach	H3K27ac-human	ENCSR001SHB	ENCFF107IFK	https://www.encodeproject.org/files/ENCFF107IFK/@@download/ENCFF107IFK.bam
91	13	stomach	H3K4me3-human	ENCSR129NCV	ENCFF417COB	https://www.encodeproject.org/files/ENCFF417COB/@@download/ENCFF417COB.bam
92	13	stomach	H3K36me3-human	ENCSR552ICY	ENCFF340SNB	https://www.encodeproject.org/files/ENCFF340SNB/@@download/ENCFF340SNB.bam
93	13	stomach	H3K27me3-human	ENCSR330MAM	ENCFF750ZGI	https://www.encodeproject.org/files/ENCFF750ZGI/@@download/ENCFF750ZGI.bam
94	13	stomach	H3K9me3-human	ENCSR639RKZ	ENCFF608FAJ	https://www.encodeproject.org/files/ENCFF608FAJ/@@download/ENCFF608FAJ.bam
95	13	stomach	H3K4me1-human	ENCSR158WBG	ENCFF360WPD	https://www.encodeproject.org/files/ENCFF360WPD/@@download/ENCFF360WPD.bam
96	14	heart	DNase-human	ENCSR749BWV	ENCFF031KRD	https://www.encodeproject.org/files/ENCFF031KRD/@@download/ENCFF031KRD.bam
97	14	heart	CTCF-human	ENCSR544APK	ENCFF738KRH	https://www.encodeproject.org/files/ENCFF738KRH/@@download/ENCFF738KRH.bam
98	14	heart	H3K27ac-human	ENCSR028NXO	ENCFF629PMN	https://www.encodeproject.org/files/ENCFF629PMN/@@download/ENCFF629PMN.bam
99	14	heart	H3K4me3-human	ENCSR107RDP	ENCFF978QBQ	https://www.encodeproject.org/files/ENCFF978QBQ/@@download/ENCFF978QBQ.bam
100	14	heart	H3K36me3-human	ENCSR142OBQ	ENCFF034QZH	https://www.encodeproject.org/files/ENCFF034QZH/@@download/ENCFF034QZH.bam
101	14	heart	H3K27me3-human	ENCSR988JLN	ENCFF480ERS	https://www.encodeproject.org/files/ENCFF480ERS/@@download/ENCFF480ERS.bam
102	14	heart	H3K9me3-human	ENCSR442JTA	ENCFF296DVH	https://www.encodeproject.org/files/ENCFF296DVH/@@download/ENCFF296DVH.bam
103	14	heart	H3K4me1-human	ENCSR480OFK	ENCFF206OGC	https://www.encodeproject.org/files/ENCFF206OGC/@@download/ENCFF206OGC.bam
104	15	spleen	DNase-human	ENCSR679IFH	ENCFF897PVF	https://www.encodeproject.org/files/ENCFF897PVF/@@download/ENCFF897PVF.bam
105	15	spleen	CTCF-human	ENCSR000DNI	ENCFF211IRJ	https://www.encodeproject.org/files/ENCFF211IRJ/@@download/ENCFF211IRJ.bam
106	15	spleen	H3K27ac-human	ENCSR235ZBF	ENCFF053GYS	https://www.encodeproject.org/files/ENCFF053GYS/@@download/ENCFF053GYS.bam
107	15	spleen	H3K4me3-human	ENCSR589DBF	ENCFF107JVE	https://www.encodeproject.org/files/ENCFF107JVE/@@download/ENCFF107JVE.bam
108	15	spleen	H3K36me3-human	ENCSR787YHR	ENCFF756UYY	https://www.encodeproject.org/files/ENCFF756UYY/@@download/ENCFF756UYY.bam
109	15	spleen	H3K27me3-human	ENCSR826MTK	ENCFF227TNH	https://www.encodeproject.org/files/ENCFF227TNH/@@download/ENCFF227TNH.bam
110	15	spleen	H3K9me3-human	ENCSR421FPV	ENCFF288JVG	https://www.encodeproject.org/files/ENCFF288JVG/@@download/ENCFF288JVG.bam
111	15	spleen	H3K4me1-human	ENCSR115TSA	ENCFF436UAE	https://www.encodeproject.org/files/ENCFF436UAE/@@download/ENCFF436UAE.bam
112	16	lung	DNase-human	ENCSR000EOD	ENCFF001DII	https://www.encodeproject.org/files/ENCFF001DII/@@download/ENCFF001DII.bam
113	16	lung	CTCF-human	ENCSR799TJD	ENCFF328ZYA	https://www.encodeproject.org/files/ENCFF328ZYA/@@download/ENCFF328ZYA.bam
114	16	lung	H3K27ac-human	ENCSR738SXD	ENCFF152QOQ	https://www.encodeproject.org/files/ENCFF152QOQ/@@download/ENCFF152QOQ.bam
115	16	lung	H3K4me3-human	ENCSR074WIB	ENCFF985FUL	https://www.encodeproject.org/files/ENCFF985FUL/@@download/ENCFF985FUL.bam
116	16	lung	H3K36me3-human	ENCSR229GEL	ENCFF222RAW	https://www.encodeproject.org/files/ENCFF222RAW/@@download/ENCFF222RAW.bam
117	16	lung	H3K27me3-human	ENCSR000AMS	ENCFF000CRM	https://www.encodeproject.org/files/ENCFF000CRM/@@download/ENCFF000CRM.bam
118	16	lung	H3K9me3-human	ENCSR000ARQ	ENCFF000CRD	https://www.encodeproject.org/files/ENCFF000CRD/@@download/ENCFF000CRD.bam
119	16	lung	H3K4me1-human	ENCSR356ANC	ENCFF940PNZ	https://www.encodeproject.org/files/ENCFF940PNZ/@@download/ENCFF940PNZ.bam
120	18	adrenal gland	DNase-human	ENCSR728BAD	ENCFF667MRJ	https://www.encodeproject.org/files/ENCFF667MRJ/@@download/ENCFF667MRJ.bam
121	18	adrenal gland	CTCF-human	ENCSR014GSQ	ENCFF312ULR	https://www.encodeproject.org/files/ENCFF312ULR/@@download/ENCFF312ULR.bam
122	18	adrenal gland	H3K27ac-human	ENCSR086QZY	ENCFF598TVO	https://www.encodeproject.org/files/ENCFF598TVO/@@download/ENCFF598TVO.bam
123	18	adrenal gland	H3K4me3-human	ENCSR425NQT	ENCFF602OBJ	https://www.encodeproject.org/files/ENCFF602OBJ/@@download/ENCFF602OBJ.bam
124	18	adrenal gland	H3K36me3-human	ENCSR899MFS	ENCFF388UVF	https://www.encodeproject.org/files/ENCFF388UVF/@@download/ENCFF388UVF.bam
125	18	adrenal gland	H3K27me3-human	ENCSR218BPG	ENCFF956AVR	https://www.encodeproject.org/files/ENCFF956AVR/@@download/ENCFF956AVR.bam
126	18	adrenal gland	H3K9me3-human	ENCSR651IVN	ENCFF839YMP	https://www.encodeproject.org/files/ENCFF839YMP/@@download/ENCFF839YMP.bam
127	18	adrenal gland	H3K4me1-human	ENCSR455JUO	ENCFF900NYM	https://www.encodeproject.org/files/ENCFF900NYM/@@download/ENCFF900NYM.bam
128	19	sigmoid colon	DNase-human	ENCSR462XTM	ENCFF387OFS	https://www.encodeproject.org/files/ENCFF387OFS/@@download/ENCFF387OFS.bam
129	19	sigmoid colon	CTCF-human	ENCSR222SQE	ENCFF590YRR	https://www.encodeproject.org/files/ENCFF590YRR/@@download/ENCFF590YRR.bam
130	19	sigmoid colon	H3K27ac-human	ENCSR561YSH	ENCFF012NGZ	https://www.encodeproject.org/files/ENCFF012NGZ/@@download/ENCFF012NGZ.bam
131	19	sigmoid colon	H3K4me3-human	ENCSR900UIP	ENCFF467CHP	https://www.encodeproject.org/files/ENCFF467CHP/@@download/ENCFF467CHP.bam
132	19	sigmoid colon	H3K36me3-human	ENCSR445RFF	ENCFF946QMJ	https://www.encodeproject.org/files/ENCFF946QMJ/@@download/ENCFF946QMJ.bam
133	19	sigmoid colon	H3K27me3-human	ENCSR897TGR	ENCFF760XGT	https://www.encodeproject.org/files/ENCFF760XGT/@@download/ENCFF760XGT.bam
134	19	sigmoid colon	H3K9me3-human	ENCSR792EDG	ENCFF727VHY	https://www.encodeproject.org/files/ENCFF727VHY/@@download/ENCFF727VHY.bam
135	19	sigmoid colon	H3K4me1-human	ENCSR181HTE	ENCFF538OFA	https://www.encodeproject.org/files/ENCFF538OFA/@@download/ENCFF538OFA.bam
136	20	heart left ventricle	DNase-human	ENCSR070CMW	ENCFF702IJE	https://www.encodeproject.org/files/ENCFF702IJE/@@download/ENCFF702IJE.bam
137	20	heart left ventricle	CTCF-human	ENCSR791AYW	ENCFF118IIC	https://www.encodeproject.org/files/ENCFF118IIC/@@download/ENCFF118IIC.bam
138	20	heart left ventricle	H3K27ac-human	ENCSR557DFM	ENCFF072ZDB	https://www.encodeproject.org/files/ENCFF072ZDB/@@download/ENCFF072ZDB.bam
139	20	heart left ventricle	H3K4me3-human	ENCSR377KDN	ENCFF196UFM	https://www.encodeproject.org/files/ENCFF196UFM/@@download/ENCFF196UFM.bam
140	20	heart left ventricle	H3K36me3-human	ENCSR500ZGF	ENCFF712QLX	https://www.encodeproject.org/files/ENCFF712QLX/@@download/ENCFF712QLX.bam
141	20	heart left ventricle	H3K27me3-human	ENCSR988JLN	ENCFF480ERS	https://www.encodeproject.org/files/ENCFF480ERS/@@download/ENCFF480ERS.bam
142	20	heart left ventricle	H3K9me3-human	ENCSR442JTA	ENCFF296DVH	https://www.encodeproject.org/files/ENCFF296DVH/@@download/ENCFF296DVH.bam
143	20	heart left ventricle	H3K4me1-human	ENCSR438QZN	ENCFF338ULU	https://www.encodeproject.org/files/ENCFF338ULU/@@download/ENCFF338ULU.bam
144	21	upper lobe of left lung	DNase-human	ENCSR164WOF	ENCFF022PJN	https://www.encodeproject.org/files/ENCFF022PJN/@@download/ENCFF022PJN.bam
145	21	upper lobe of left lung	CTCF-human	ENCSR799TJD	ENCFF328ZYA	https://www.encodeproject.org/files/ENCFF328ZYA/@@download/ENCFF328ZYA.bam
146	21	upper lobe of left lung	H3K27ac-human	ENCSR738SXD	ENCFF152QOQ	https://www.encodeproject.org/files/ENCFF152QOQ/@@download/ENCFF152QOQ.bam
147	21	upper lobe of left lung	H3K4me3-human	ENCSR074WIB	ENCFF985FUL	https://www.encodeproject.org/files/ENCFF985FUL/@@download/ENCFF985FUL.bam
148	21	upper lobe of left lung	H3K36me3-human	ENCSR229GEL	ENCFF222RAW	https://www.encodeproject.org/files/ENCFF222RAW/@@download/ENCFF222RAW.bam
149	21	upper lobe of left lung	H3K27me3-human	ENCSR469YCE	ENCFF092NLW	https://www.encodeproject.org/files/ENCFF092NLW/@@download/ENCFF092NLW.bam
150	21	upper lobe of left lung	H3K9me3-human	ENCSR759RTY	ENCFF272DAJ	https://www.encodeproject.org/files/ENCFF272DAJ/@@download/ENCFF272DAJ.bam
151	21	upper lobe of left lung	H3K4me1-human	ENCSR238WIK	ENCFF198RCN	https://www.encodeproject.org/files/ENCFF198RCN/@@download/ENCFF198RCN.bam
152	22	transverse colon	DNase-human	ENCSR760QZM	ENCFF629OKO	https://www.encodeproject.org/files/ENCFF629OKO/@@download/ENCFF629OKO.bam
153	22	transverse colon	CTCF-human	ENCSR102CSD	ENCFF051HDO	https://www.encodeproject.org/files/ENCFF051HDO/@@download/ENCFF051HDO.bam
154	22	transverse colon	H3K27ac-human	ENCSR069EGE	ENCFF026KPG	https://www.encodeproject.org/files/ENCFF026KPG/@@download/ENCFF026KPG.bam
155	22	transverse colon	H3K4me3-human	ENCSR315EZG	ENCFF128IEV	https://www.encodeproject.org/files/ENCFF128IEV/@@download/ENCFF128IEV.bam
156	22	transverse colon	H3K36me3-human	ENCSR047JMV	ENCFF605YCF	https://www.encodeproject.org/files/ENCFF605YCF/@@download/ENCFF605YCF.bam
157	22	transverse colon	H3K27me3-human	ENCSR643KID	ENCFF868LZW	https://www.encodeproject.org/files/ENCFF868LZW/@@download/ENCFF868LZW.bam
158	22	transverse colon	H3K9me3-human	ENCSR083DXD	ENCFF383JOQ	https://www.encodeproject.org/files/ENCFF383JOQ/@@download/ENCFF383JOQ.bam
159	22	transverse colon	H3K4me1-human	ENCSR791LZY	ENCFF996EQE	https://www.encodeproject.org/files/ENCFF996EQE/@@download/ENCFF996EQE.bam
160	24	ovary	DNase-human	ENCSR428XAX	ENCFF110TRZ	https://www.encodeproject.org/files/ENCFF110TRZ/@@download/ENCFF110TRZ.bam
161	24	ovary	CTCF-human	ENCSR493APD	control	https://www.encodeproject.org/files/control/@@download/control.bam
162	24	ovary	H3K27ac-human	ENCSR268JQE	ENCFF052RXC	https://www.encodeproject.org/files/ENCFF052RXC/@@download/ENCFF052RXC.bam
163	24	ovary	H3K4me3-human	ENCSR828CCQ	ENCFF237MHX	https://www.encodeproject.org/files/ENCFF237MHX/@@download/ENCFF237MHX.bam
164	24	ovary	H3K36me3-human	ENCSR659MYS	ENCFF317GIO	https://www.encodeproject.org/files/ENCFF317GIO/@@download/ENCFF317GIO.bam
165	24	ovary	H3K27me3-human	ENCSR037SNV	ENCFF745JZS	https://www.encodeproject.org/files/ENCFF745JZS/@@download/ENCFF745JZS.bam
166	24	ovary	H3K9me3-human	ENCSR440UCR	ENCFF197JJM	https://www.encodeproject.org/files/ENCFF197JJM/@@download/ENCFF197JJM.bam
167	24	ovary	H3K4me1-human	ENCSR113AFY	ENCFF451NGR	https://www.encodeproject.org/files/ENCFF451NGR/@@download/ENCFF451NGR.bam
168	26	tibial nerve	DNase-human	ENCSR401ESD	ENCFF372VAD	https://www.encodeproject.org/files/ENCFF372VAD/@@download/ENCFF372VAD.bam
169	26	tibial nerve	CTCF-human	ENCSR434XLP	ENCFF304JLC	https://www.encodeproject.org/files/ENCFF304JLC/@@download/ENCFF304JLC.bam
170	26	tibial nerve	H3K27ac-human	ENCSR771YJT	ENCFF404WCX	https://www.encodeproject.org/files/ENCFF404WCX/@@download/ENCFF404WCX.bam
171	26	tibial nerve	H3K4me3-human	ENCSR314SPW	ENCFF575JJC	https://www.encodeproject.org/files/ENCFF575JJC/@@download/ENCFF575JJC.bam
172	26	tibial nerve	H3K36me3-human	ENCSR157ZVP	ENCFF966LBD	https://www.encodeproject.org/files/ENCFF966LBD/@@download/ENCFF966LBD.bam
173	26	tibial nerve	H3K27me3-human	ENCSR992XOO	ENCFF822ARG	https://www.encodeproject.org/files/ENCFF822ARG/@@download/ENCFF822ARG.bam
174	26	tibial nerve	H3K9me3-human	ENCSR176ZMW	ENCFF256NVW	https://www.encodeproject.org/files/ENCFF256NVW/@@download/ENCFF256NVW.bam
175	26	tibial nerve	H3K4me1-human	ENCSR981CTV	ENCFF326IUY	https://www.encodeproject.org/files/ENCFF326IUY/@@download/ENCFF326IUY.bam
176	27	esophagus muscularis mucosa	DNase-human	ENCSR944JCE	ENCFF208ILP	https://www.encodeproject.org/files/ENCFF208ILP/@@download/ENCFF208ILP.bam
177	27	esophagus muscularis mucosa	CTCF-human	ENCSR073TPC	ENCFF889KFP	https://www.encodeproject.org/files/ENCFF889KFP/@@download/ENCFF889KFP.bam
178	27	esophagus muscularis mucosa	H3K27ac-human	ENCSR522MTS	ENCFF717VXE	https://www.encodeproject.org/files/ENCFF717VXE/@@download/ENCFF717VXE.bam
179	27	esophagus muscularis mucosa	H3K4me3-human	ENCSR403PEI	ENCFF552EIR	https://www.encodeproject.org/files/ENCFF552EIR/@@download/ENCFF552EIR.bam
180	27	esophagus muscularis mucosa	H3K36me3-human	ENCSR845BEG	ENCFF902ANP	https://www.encodeproject.org/files/ENCFF902ANP/@@download/ENCFF902ANP.bam
181	27	esophagus muscularis mucosa	H3K27me3-human	ENCSR188HXK	ENCFF445WTJ	https://www.encodeproject.org/files/ENCFF445WTJ/@@download/ENCFF445WTJ.bam
182	27	esophagus muscularis mucosa	H3K9me3-human	ENCSR030NGB	ENCFF408JDU	https://www.encodeproject.org/files/ENCFF408JDU/@@download/ENCFF408JDU.bam
183	27	esophagus muscularis mucosa	H3K4me1-human	ENCSR701GIE	ENCFF327LTJ	https://www.encodeproject.org/files/ENCFF327LTJ/@@download/ENCFF327LTJ.bam
184	28	pancreas	DNase-human	ENCSR178JBL	ENCFF493ONN	https://www.encodeproject.org/files/ENCFF493ONN/@@download/ENCFF493ONN.bam
185	28	pancreas	CTCF-human	ENCSR000DND	ENCFF000SCT	https://www.encodeproject.org/files/ENCFF000SCT/@@download/ENCFF000SCT.bam
186	28	pancreas	H3K27ac-human	ENCSR520BIM	ENCFF683HLQ	https://www.encodeproject.org/files/ENCFF683HLQ/@@download/ENCFF683HLQ.bam
187	28	pancreas	H3K4me3-human	ENCSR588PZN	ENCFF644OCG	https://www.encodeproject.org/files/ENCFF644OCG/@@download/ENCFF644OCG.bam
188	28	pancreas	H3K36me3-human	ENCSR943JOF	ENCFF396HCZ	https://www.encodeproject.org/files/ENCFF396HCZ/@@download/ENCFF396HCZ.bam
189	28	pancreas	H3K27me3-human	ENCSR977CEC	ENCFF683IVJ	https://www.encodeproject.org/files/ENCFF683IVJ/@@download/ENCFF683IVJ.bam
190	28	pancreas	H3K9me3-human	ENCSR863TAL	ENCFF179EPY	https://www.encodeproject.org/files/ENCFF179EPY/@@download/ENCFF179EPY.bam
191	28	pancreas	H3K4me1-human	ENCSR827NKO	ENCFF708LXO	https://www.encodeproject.org/files/ENCFF708LXO/@@download/ENCFF708LXO.bam
192	29	esophagus squamous epithelium	DNase-human	ENCSR783OCW	ENCFF542ZZY	https://www.encodeproject.org/files/ENCFF542ZZY/@@download/ENCFF542ZZY.bam
193	29	esophagus squamous epithelium	CTCF-human	ENCSR003SZZ	ENCFF877MCP	https://www.encodeproject.org/files/ENCFF877MCP/@@download/ENCFF877MCP.bam
194	29	esophagus squamous epithelium	H3K27ac-human	ENCSR204TAU	ENCFF338HOC	https://www.encodeproject.org/files/ENCFF338HOC/@@download/ENCFF338HOC.bam
195	29	esophagus squamous epithelium	H3K4me3-human	ENCSR773PIU	ENCFF177EFG	https://www.encodeproject.org/files/ENCFF177EFG/@@download/ENCFF177EFG.bam
196	29	esophagus squamous epithelium	H3K36me3-human	ENCSR079NLY	ENCFF157THF	https://www.encodeproject.org/files/ENCFF157THF/@@download/ENCFF157THF.bam
197	29	esophagus squamous epithelium	H3K27me3-human	ENCSR024JJL	ENCFF762EUC	https://www.encodeproject.org/files/ENCFF762EUC/@@download/ENCFF762EUC.bam
198	29	esophagus squamous epithelium	H3K9me3-human	ENCSR101KMF	ENCFF263LYY	https://www.encodeproject.org/files/ENCFF263LYY/@@download/ENCFF263LYY.bam
199	29	esophagus squamous epithelium	H3K4me1-human	ENCSR658EVN	ENCFF011GZB	https://www.encodeproject.org/files/ENCFF011GZB/@@download/ENCFF011GZB.bam
200	31	testis	DNase-human	ENCSR978QUT	ENCFF066TTB	https://www.encodeproject.org/files/ENCFF066TTB/@@download/ENCFF066TTB.bam
201	31	testis	CTCF-human	ENCSR494TNM	ENCFF990EXV	https://www.encodeproject.org/files/ENCFF990EXV/@@download/ENCFF990EXV.bam
202	31	testis	H3K27ac-human	ENCSR136ZQZ	ENCFF331CWZ	https://www.encodeproject.org/files/ENCFF331CWZ/@@download/ENCFF331CWZ.bam
203	31	testis	H3K4me3-human	ENCSR619EZG	ENCFF796PVK	https://www.encodeproject.org/files/ENCFF796PVK/@@download/ENCFF796PVK.bam
204	31	testis	H3K36me3-human	ENCSR561MYM	ENCFF947VJE	https://www.encodeproject.org/files/ENCFF947VJE/@@download/ENCFF947VJE.bam
205	31	testis	H3K27me3-human	ENCSR503QSX	ENCFF456FKN	https://www.encodeproject.org/files/ENCFF456FKN/@@download/ENCFF456FKN.bam
206	31	testis	H3K9me3-human	ENCSR376JOC	ENCFF603EUI	https://www.encodeproject.org/files/ENCFF603EUI/@@download/ENCFF603EUI.bam
207	31	testis	H3K4me1-human	ENCSR956VQB	ENCFF020VQJ	https://www.encodeproject.org/files/ENCFF020VQJ/@@download/ENCFF020VQJ.bam
208	36	right atrium auricular region	DNase-human	ENCSR278SKG	ENCFF513LVE	https://www.encodeproject.org/files/ENCFF513LVE/@@download/ENCFF513LVE.bam
209	36	right atrium auricular region	CTCF-human	ENCSR066GBX	ENCFF387LUX	https://www.encodeproject.org/files/ENCFF387LUX/@@download/ENCFF387LUX.bam
210	36	right atrium auricular region	H3K27ac-human	ENCSR593KDJ	ENCFF164FND	https://www.encodeproject.org/files/ENCFF164FND/@@download/ENCFF164FND.bam
211	36	right atrium auricular region	H3K4me3-human	ENCSR791KFQ	ENCFF945SBT	https://www.encodeproject.org/files/ENCFF945SBT/@@download/ENCFF945SBT.bam
212	36	right atrium auricular region	H3K36me3-human	ENCSR967KZJ	ENCFF976FXJ	https://www.encodeproject.org/files/ENCFF976FXJ/@@download/ENCFF976FXJ.bam
213	36	right atrium auricular region	H3K27me3-human	ENCSR459CKR	ENCFF101PXI	https://www.encodeproject.org/files/ENCFF101PXI/@@download/ENCFF101PXI.bam
214	36	right atrium auricular region	H3K9me3-human	ENCSR250AAV	ENCFF250GAH	https://www.encodeproject.org/files/ENCFF250GAH/@@download/ENCFF250GAH.bam
215	36	right atrium auricular region	H3K4me1-human	ENCSR817FGU	ENCFF201VUR	https://www.encodeproject.org/files/ENCFF201VUR/@@download/ENCFF201VUR.bam
216	37	vagina	DNase-human	ENCSR437AYW	ENCFF243NYB	https://www.encodeproject.org/files/ENCFF243NYB/@@download/ENCFF243NYB.bam
217	37	vagina	CTCF-human	ENCSR606TNN	ENCFF197PVC	https://www.encodeproject.org/files/ENCFF197PVC/@@download/ENCFF197PVC.bam
218	37	vagina	H3K27ac-human	ENCSR718BTD	ENCFF834JHG	https://www.encodeproject.org/files/ENCFF834JHG/@@download/ENCFF834JHG.bam
219	37	vagina	H3K4me3-human	ENCSR258UUX	ENCFF587VBR	https://www.encodeproject.org/files/ENCFF587VBR/@@download/ENCFF587VBR.bam
220	37	vagina	H3K36me3-human	ENCSR962MYX	ENCFF647MOP	https://www.encodeproject.org/files/ENCFF647MOP/@@download/ENCFF647MOP.bam
221	37	vagina	H3K27me3-human	ENCSR278TQE	ENCFF888PUQ	https://www.encodeproject.org/files/ENCFF888PUQ/@@download/ENCFF888PUQ.bam
222	37	vagina	H3K9me3-human	ENCSR612TQH	ENCFF744AAN	https://www.encodeproject.org/files/ENCFF744AAN/@@download/ENCFF744AAN.bam
223	37	vagina	H3K4me1-human	ENCSR495RJG	ENCFF694ITQ	https://www.encodeproject.org/files/ENCFF694ITQ/@@download/ENCFF694ITQ.bam

[truncated: 10 more sheets: Table S10, Table S11, Table S12, Table S13, Table S14, Table S15, Table S16, Table S17, Table S18, Table S19]
